# Supplementary material for: Structural and antitumoral characteristic dataset of the chitosan based magnetic nanocomposite
Source: Data Brief. 2019 Sep 28;27:104583. doi: 10.1016/j.dib.2019.104583 (PMC6817675; doi:10.1016/j.dib.2019.104583)
Supplement: Multimedia component 1 [file mmc1.xlsx]

## Sheet: Sheet1
399.252	1		Azidated Chitosan				399.252	0.99805		Chito-Silane Composite				399.252	0.86489		Final Product (Fe3O4)
401.181	0.99999						401.181	0.99805						401.181	0.86344
403.109	0.99999						403.109	0.99805						403.109	0.86197
405.038	0.99998						405.038	0.99805						405.038	0.86045
406.967	0.99998						406.967	0.99805						406.967	0.85887
408.896	0.99997						408.896	0.99805						408.896	0.85726
410.824	0.99997						410.824	0.99805						410.824	0.8557
412.753	0.99996						412.753	0.99728						412.753	0.85425
414.682	0.99996						414.682	0.99657						414.682	0.85298
416.611	0.99895						416.611	0.99593						416.611	0.85189
418.539	0.99761						418.539	0.99548						418.539	0.85094
420.468	0.99613						420.468	0.99512						420.468	0.85008
422.397	0.99497						422.397	0.99455						422.397	0.84926
424.326	0.99416						424.326	0.99385						424.326	0.84849
426.254	0.99357						426.254	0.99329						426.254	0.84781
428.183	0.99296						428.183	0.99287						428.183	0.84726
430.112	0.99181						430.112	0.9925						430.112	0.8468
432.041	0.98992						432.041	0.99202						432.041	0.84633
433.969	0.98828						433.969	0.99118						433.969	0.84572
435.898	0.98695						435.898	0.99007						435.898	0.84484
437.827	0.98496						437.827	0.98937						437.827	0.84364
439.756	0.98312						439.756	0.98911						439.756	0.84212
441.684	0.98257						441.684	0.98859						441.684	0.84034
443.613	0.98319						443.613	0.98802						443.613	0.83834
445.542	0.98416						445.542	0.98793						445.542	0.83615
447.471	0.98367						447.471	0.98838						447.471	0.8338
449.399	0.98122						449.399	0.98893						449.399	0.83131
451.328	0.97941						451.328	0.98871						451.328	0.82873
453.257	0.97929						453.257	0.98767						453.257	0.82611
455.186	0.97901						455.186	0.98683						455.186	0.82356
457.114	0.97803						457.114	0.98629						457.114	0.82115
459.043	0.97737						459.043	0.98547						459.043	0.81898
460.972	0.97619						460.972	0.9848						460.972	0.81708
462.901	0.97359						462.901	0.98458						462.901	0.81544
464.829	0.97141						464.829	0.9841						464.829	0.81397
466.758	0.97066						466.758	0.98339						466.758	0.81255
468.687	0.9707						468.687	0.98328						468.687	0.81105
470.616	0.97239						470.616	0.98402						470.616	0.80934
472.544	0.97586						472.544	0.98483						472.544	0.80737
474.473	0.97827						474.473	0.985						474.473	0.8051
476.402	0.97622						476.402	0.98501						476.402	0.80255
478.331	0.96995						478.331	0.9849						478.331	0.79973
480.259	0.96297						480.259	0.98306						480.259	0.79668
482.188	0.95902						482.188	0.97954						482.188	0.79347
484.117	0.95906						484.117	0.97632						484.117	0.79017
486.046	0.96064						486.046	0.97489						486.046	0.78684
487.974	0.96071						487.974	0.97532						487.974	0.78351
489.903	0.95948						489.903	0.97664						489.903	0.77022
491.832	0.95932						491.832	0.97772						491.832	0.77696
493.761	0.95908						493.761	0.9788						493.761	0.76374
495.689	0.95836						495.689	0.98109						495.689	0.76059
497.618	0.95953						497.618	0.98318						497.618	0.75754
499.547	0.96061						499.547	0.98332						499.547	0.75462
501.476	0.96122						501.476	0.98175						501.476	0.74187
503.404	0.9634						503.404	0.97818						503.404	0.74929
505.333	0.96377						505.333	0.97466						505.333	0.73685
507.262	0.9598						507.262	0.97381						507.262	0.73345
509.191	0.95371						509.191	0.97486						509.191	0.72213
511.12	0.94762						511.12	0.97625						511.12	0.72061
513.048	0.94557						513.048	0.9761						513.048	0.71684
514.977	0.94712						514.977	0.97344						514.977	0.71374
516.906	0.94643						516.906	0.97176						516.906	0.70133
518.835	0.94328						518.835	0.97212						518.835	0.70068
520.763	0.94292						520.763	0.97109						520.763	0.69989
522.692	0.94728						522.692	0.96959						522.692	0.69909
524.621	0.95028						524.621	0.97033						524.621	0.68543
526.55	0.94426						526.55	0.9722						526.55	0.68206
528.478	0.93325						528.478	0.97389						528.478	0.68105
530.407	0.92748						530.407	0.97193						530.407	0.67645
532.336	0.929						532.336	0.96658						532.336	0.67421
534.265	0.93538						534.265	0.96375						534.265	0.67226
536.193	0.94004						536.193	0.96377						536.193	0.66957
538.122	0.9408						538.122	0.96508						538.122	0.66915
540.051	0.9384						540.051	0.96707						540.051	0.65806
541.98	0.93298						541.98	0.96779						541.98	0.65735
543.908	0.92865						543.908	0.96662						543.908	0.64901
545.837	0.9264						545.837	0.96507						545.837	0.64701
547.766	0.92486						547.766	0.96449						547.766	0.64723
549.695	0.92665						549.695	0.96462						549.695	0.65158
551.623	0.93161						551.623	0.96281						551.623	0.65797
553.552	0.93533						553.552	0.95765						553.552	0.66133
555.481	0.93461						555.481	0.95459						555.481	0.66386
557.41	0.92756						557.41	0.95685						557.41	0.66878
559.338	0.91905						559.338	0.96061						559.338	0.67291
561.267	0.91803						561.267	0.96288						561.267	0.67903
563.196	0.92047						563.196	0.96093						563.196	0.68516
565.125	0.92073						565.125	0.95699						565.125	0.68929
567.053	0.92022						567.053	0.953						567.053	0.69439
568.982	0.92098						568.982	0.9483						568.982	0.69946
570.911	0.92113						570.911	0.94605						570.911	0.70154
572.84	0.91754						572.84	0.94751						572.84	0.70472
574.768	0.91374						574.768	0.94976						574.768	0.70605
576.697	0.91337						576.697	0.95038						576.697	0.70756
578.626	0.91137						578.626	0.9499						578.626	0.70821
580.555	0.90777						580.555	0.94929						580.555	0.70992
582.483	0.9064						582.483	0.94687						582.483	0.71068
584.412	0.90552						584.412	0.94241						584.412	0.71245
586.341	0.90506						586.341	0.93758						586.341	0.71328
588.27	0.90407						588.27	0.93466						588.27	0.71517
590.198	0.90051						590.198	0.93381						590.198	0.71614
592.127	0.89841						592.127	0.93404						592.127	0.71721
594.056	0.89771						594.056	0.9361						594.056	0.71836
595.985	0.89626						595.985	0.93862						595.985	0.71959
597.913	0.89785						597.913	0.93903						597.913	0.72089
599.842	0.9004						599.842	0.93655						599.842	0.72223
601.771	0.89907						601.771	0.93348						601.771	0.72364
603.7	0.89474						603.7	0.93004						603.7	0.72517
605.628	0.89158						605.628	0.9243						605.628	0.72686
607.557	0.88947						607.557	0.91957						607.557	0.72873
609.486	0.88355						609.486	0.9179						609.486	0.7307
611.415	0.87618						611.415	0.91705						611.415	0.7327
613.343	0.87139						613.343	0.9159						613.343	0.73466
615.272	0.86759						615.272	0.91414						615.272	0.73654
617.201	0.86621						617.201	0.91223						617.201	0.73838
619.13	0.86678						619.13	0.91043						619.13	0.74018
621.058	0.86549						621.058	0.90901						621.058	0.74194
622.987	0.86254						622.987	0.9078						622.987	0.7436
624.916	0.86059						624.916	0.90582						624.916	0.74511
626.845	0.85946						626.845	0.90299						626.845	0.74647
628.773	0.85537						628.773	0.90106						628.773	0.74772
630.702	0.84643						630.702	0.90068						630.702	0.74897
632.631	0.83941						632.631	0.89879						632.631	0.75029
634.56	0.83604						634.56	0.89438						634.56	0.75173
636.488	0.832						636.488	0.89074						636.488	0.75325
638.417	0.82878						638.417	0.88798						638.417	0.75478
640.346	0.82787						640.346	0.88512						640.346	0.75626
642.275	0.82813						642.275	0.88428						642.275	0.75765
644.203	0.82721						644.203	0.88641						644.203	0.75899
646.132	0.82335						646.132	0.88864						646.132	0.76033
648.061	0.82058						648.061	0.88762						648.061	0.76179
649.99	0.82075						649.99	0.88434						649.99	0.76343
651.918	0.82203						651.918	0.88208						651.918	0.76528
653.847	0.82385						653.847	0.88037						653.847	0.76828
655.776	0.82525						655.776	0.87705						655.776	0.77232
657.705	0.82341						657.705	0.87289						657.705	0.77532
659.633	0.81678						659.633	0.8697						659.633	0.77922
661.562	0.80996						661.562	0.86553						661.562	0.78179
663.491	0.80807						663.491	0.86057						663.491	0.78312
665.42	0.80648						665.42	0.8583						665.42	0.78822
667.348	0.80222						667.348	0.85808						667.348	0.79149
669.277	0.79699						669.277	0.85675						669.277	0.79802
671.206	0.79172						671.206	0.85195						671.206	0.80123
673.135	0.78581						673.135	0.84437						673.135	0.8109
675.064	0.77813						675.064	0.83896						675.064	0.82159
676.992	0.76986						676.992	0.83725						676.992	0.83689
678.921	0.76384						678.921	0.83678						678.921	0.85086
680.85	0.76048						680.85	0.83473						680.85	0.86158
682.779	0.75789						682.779	0.83043						682.779	0.87871
684.707	0.75405						684.707	0.82594						684.707	0.88383
686.636	0.74935						686.636	0.82242						686.636	0.89765
688.565	0.74441						688.565	0.81977						688.565	0.90052
690.494	0.73707						690.494	0.8174						690.494	0.90278
692.422	0.72824						692.422	0.81361						692.422	0.90471
694.351	0.72158						694.351	0.806						694.351	0.90645
696.28	0.71618						696.28	0.7963						696.28	0.90808
698.209	0.70885						698.209	0.79004						698.209	0.90963
700.137	0.69921						700.137	0.78761						700.137	0.91103
702.066	0.6915						702.066	0.78605						702.066	0.91225
703.995	0.68437						703.995	0.78327						703.995	0.91339
705.924	0.67465						705.924	0.77902						705.924	0.91468
707.852	0.66447						707.852	0.77341						707.852	0.91624
709.781	0.65349						709.781	0.76684						709.781	0.91794
711.71	0.6425						711.71	0.76116						711.71	0.91972
713.639	0.6338						713.639	0.75509						713.639	0.92176
715.567	0.62638						715.567	0.74706						715.567	0.92415
717.496	0.61821						717.496	0.73856						717.496	0.92683
719.425	0.60766						719.425	0.73195						719.425	0.92969
721.354	0.5944						721.354	0.72767						721.354	0.93259
723.282	0.58127						723.282	0.7237						723.282	0.93539
725.211	0.57084						725.211	0.71864						725.211	0.93804
727.14	0.56189						727.14	0.71151						727.14	0.94054
729.069	0.55205						729.069	0.70216						729.069	0.94286
730.997	0.53808						730.997	0.69114						730.997	0.94483
732.926	0.52021						732.926	0.67961						732.926	0.94627
734.855	0.50115						734.855	0.66757						734.855	0.94731
736.784	0.48354						736.784	0.65463						736.784	0.94825
738.712	0.46903						738.712	0.64364						738.712	0.94916
740.641	0.45427						740.641	0.63596						740.641	0.95008
742.57	0.43959						742.57	0.62957						742.57	0.95107
744.499	0.42735						744.499	0.62286						744.499	0.95224
746.427	0.41613						746.427	0.61571						746.427	0.95368
748.356	0.40473						748.356	0.60798						748.356	0.95544
750.285	0.39267						750.285	0.59936						750.285	0.95753
752.214	0.37912						752.214	0.5904						752.214	0.95986
754.142	0.36533						754.142	0.58074						754.142	0.96237
756.071	0.35286						756.071	0.56858						756.071	0.96502
758	0.34156						758	0.5553						758	0.96779
759.929	0.32891						759.929	0.5444						759.929	0.97065
761.857	0.31373						761.857	0.53654						761.857	0.97349
763.786	0.29974						763.786	0.52923						763.786	0.97623
765.715	0.2891						765.715	0.52134						765.715	0.97882
767.644	0.27954						767.644	0.51368						767.644	0.98123
769.572	0.27007						769.572	0.50672						769.572	0.98346
771.501	0.26065						771.501	0.50006						771.501	0.98548
773.43	0.25148						773.43	0.49352						773.43	0.98726
775.359	0.24282						775.359	0.48668						775.359	0.98882
777.287	0.23462						777.287	0.47893						777.287	0.99017
779.216	0.22635						779.216	0.47117						779.216	0.9913
781.145	0.2174						781.145	0.46515						781.145	0.99224
783.074	0.20833						783.074	0.45989						783.074	0.99298
785.002	0.20077						785.002	0.45402						785.002	0.99349
786.931	0.1942						786.931	0.44731						786.931	0.9938
788.86	0.18765						788.86	0.44016						788.86	0.99393
790.789	0.1807						790.789	0.43355						790.789	0.99393
792.717	0.1733						792.717	0.42762						792.717	0.9939
794.646	0.1663						794.646	0.42183						794.646	0.99393
796.575	0.15996						796.575	0.41559						796.575	0.99412
798.504	0.15394						798.504	0.4092						798.504	0.99455
800.432	0.14818						800.432	0.40374						800.432	0.99524
802.361	0.1426						802.361	0.39942						802.361	0.99612
804.29	0.13729						804.29	0.39544						804.29	0.99713
806.219	0.1325						806.219	0.39124						806.219	0.99819
808.147	0.128						808.147	0.38696						808.147	0.99925
810.076	0.12352						810.076	0.38276						810.076	1.00018
812.005	0.11898						812.005	0.37858						812.005	1.00091
813.934	0.11433						813.934	0.37452						813.934	1.00139
815.862	0.10975						815.862	0.37025						815.862	1.00161
817.791	0.10555						817.791	0.36508						817.791	1.00159
819.72	0.10172						819.72	0.35956						819.72	1.00133
821.649	0.09792						821.649	0.35504						821.649	1.00084
823.577	0.09401						823.577	0.35177						823.577	1.00009
825.506	0.09042						825.506	0.34894						825.506	0.999
827.435	0.08732						827.435	0.34615						827.435	0.99753
829.364	0.08438						829.364	0.34333						829.364	0.99568
831.292	0.08151						831.292	0.34039						831.292	0.99346
833.221	0.0787						833.221	0.33743						833.221	0.99085
835.15	0.07592						835.15	0.33456						835.15	0.98786
837.079	0.07326						837.079	0.33139						837.079	0.98448
839.008	0.07078						839.008	0.32749						839.008	0.98068
840.936	0.06835						840.936	0.32347						840.936	0.97641
842.865	0.06576						842.865	0.32041						842.865	0.97167
844.794	0.0631						844.794	0.31812						844.794	0.96649
846.723	0.06074						846.723	0.31589						846.723	0.96087
848.651	0.05867						848.651	0.31359						848.651	0.95479
850.58	0.05667						850.58	0.31132						850.58	0.95379
852.509	0.05469						852.509	0.30897						852.509	0.95279
854.438	0.05276						854.438	0.30635						854.438	0.95319
856.366	0.05086						856.366	0.30358						856.366	0.95422
858.295	0.04898						858.295	0.3008						858.295	0.95479
860.224	0.0472						860.224	0.29791						860.224	0.95479
862.153	0.04551						862.153	0.29512						862.153	0.98068
864.081	0.04385						864.081	0.29285						864.081	0.99346
866.01	0.04223						866.01	0.29097						866.01	0.99891
867.939	0.04076						867.939	0.28915						867.939	0.99734
869.868	0.0394						869.868	0.28725						869.868	0.99533
871.796	0.03809						871.796	0.28538						871.796	0.9929
873.725	0.03679						873.725	0.28352						873.725	0.99012
875.654	0.03553						875.654	0.28155						875.654	0.98704
877.583	0.03432						877.583	0.27944						877.583	0.98374
879.511	0.03313						879.511	0.27722						879.511	0.98023
881.44	0.03197						881.44	0.27492						881.44	0.97652
883.369	0.03083						883.369	0.27278						883.369	0.97265
885.298	0.02974						885.298	0.27096						885.298	0.96856
887.226	0.0287						887.226	0.26935						887.226	0.96411
889.155	0.02773						889.155	0.26779						889.155	0.95914
891.084	0.02682						891.084	0.26626						891.084	0.95352
893.013	0.02593						893.013	0.26482						893.013	0.94722
894.941	0.02509						894.941	0.26334						894.941	0.94028
896.87	0.02428						896.87	0.26173						896.87	0.9328
898.799	0.02349						898.799	0.26011						898.799	0.92495
900.728	0.02271						900.728	0.25852						900.728	0.91698
902.656	0.02196						902.656	0.25679						902.656	0.90922
904.585	0.02124						904.585	0.25501						904.585	0.90201
906.514	0.02054						906.514	0.25347						906.514	0.89565
908.443	0.01986						908.443	0.25214						908.443	0.89036
910.371	0.01922						910.371	0.25078						910.371	0.88628
912.3	0.01864						912.3	0.24941						912.3	0.88345
914.229	0.01809						914.229	0.24809						914.229	0.88183
916.158	0.01756						916.158	0.24681						916.158	0.88124
918.086	0.01705						918.086	0.24555						918.086	0.88142
920.015	0.01657						920.015	0.24433						920.015	0.88206
921.944	0.01611						921.944	0.24315						921.944	0.8828
923.873	0.01567						923.873	0.24194						923.873	0.88336
925.801	0.01525						925.801	0.24071						925.801	0.88344
927.73	0.01484						927.73	0.2396						927.73	0.88274
929.659	0.01444						929.659	0.2386						929.659	0.88089
931.588	0.01406						931.588	0.23763						931.588	0.87753
933.516	0.0137						933.516	0.23664						933.516	0.87239
935.445	0.01337						935.445	0.23562						935.445	0.86534
937.374	0.01305						937.374	0.23458						937.374	0.85646
939.303	0.01275						939.303	0.23365						939.303	0.84608
941.231	0.01248						941.231	0.2329						941.231	0.83468
943.16	0.01224						943.16	0.23226						943.16	0.82282
945.089	0.01202						945.089	0.23166						945.089	0.81108
947.018	0.01183						947.018	0.23117						947.018	0.79995
948.946	0.01166						948.946	0.23085						948.946	0.78979
950.875	0.0115						950.875	0.23068						950.875	0.78076
952.804	0.01137						952.804	0.2306						952.804	0.7729
954.733	0.01124						954.733	0.23055						954.733	0.76604
956.661	0.01112						956.661	0.23054						956.661	0.75984
958.59	0.011						958.59	0.23048						958.59	0.75375
960.519	0.01088						960.519	0.23038						960.519	0.74709
962.448	0.01077						962.448	0.23024						962.448	0.73923
964.376	0.01066						964.376	0.23008						964.376	0.72973
966.305	0.01057						966.305	0.22991						966.305	0.71837
968.234	0.01049						968.234	0.2298						968.234	0.70523
970.163	0.01041						970.163	0.22976						970.163	0.69058
972.091	0.01035						972.091	0.22981						972.091	0.67479
974.02	0.01031						974.02	0.22997						974.02	0.65815
975.949	0.01028						975.949	0.23018						975.949	0.64081
977.878	0.01026						977.878	0.23044						977.878	0.62276
979.806	0.01026						979.806	0.23074						979.806	0.60396
981.735	0.01026						981.735	0.23105						981.735	0.58438
983.664	0.01028						983.664	0.23136						983.664	0.56408
985.593	0.0103						985.593	0.23164						985.593	0.54315
987.521	0.01032						987.521	0.23193						987.521	0.52179
989.45	0.01033						989.45	0.23229						989.45	0.50019
991.379	0.01036						991.379	0.23266						991.379	0.47862
993.308	0.01038						993.308	0.23303						993.308	0.45735
995.236	0.01041						995.236	0.23342						995.236	0.4367
997.165	0.01044						997.165	0.23382						997.165	0.41698
999.094	0.01046						999.094	0.23414						999.094	0.3985
1001.02	0.0105						1001.02	0.23439						1001.02	0.38149
1002.95	0.01054						1002.95	0.23458						1002.95	0.36606
1004.88	0.01059						1004.88	0.23479						1004.88	0.35216
1006.81	0.01064						1006.81	0.23504						1006.81	0.33959
1008.74	0.0107						1008.74	0.23534						1008.74	0.3281
1010.67	0.01077						1010.67	0.23565						1010.67	0.31749
1012.6	0.01085						1012.6	0.23597						1012.6	0.30759
1014.52	0.01094						1014.52	0.23632						1014.52	0.29836
1016.45	0.01103						1016.45	0.23675						1016.45	0.28978
1018.38	0.01113						1018.38	0.23725						1018.38	0.28189
1020.31	0.01124						1020.31	0.23776						1020.31	0.27478
1022.24	0.01135						1022.24	0.23826						1022.24	0.26858
1024.17	0.01146						1024.17	0.2388						1024.17	0.26343
1026.1	0.01158						1026.1	0.2394						1026.1	0.25942
1028.03	0.01169						1028.03	0.24006						1028.03	0.25664
1029.95	0.01182						1029.95	0.24079						1029.95	0.25519
1031.88	0.01196						1031.88	0.24161						1031.88	0.2551
1033.81	0.0121						1033.81	0.24253						1033.81	0.25641
1035.74	0.01225						1035.74	0.24354						1035.74	0.25909
1037.67	0.01241						1037.67	0.24465						1037.67	0.26309
1039.6	0.01258						1039.6	0.24584						1039.6	0.2683
1041.53	0.01275						1041.53	0.24708						1041.53	0.27453
1043.46	0.01294						1043.46	0.24836						1043.46	0.28158
1045.38	0.01313						1045.38	0.24967						1045.38	0.2892
1047.31	0.01332						1047.31	0.25098						1047.31	0.29713
1049.24	0.01353						1049.24	0.25229						1049.24	0.30513
1051.17	0.01373						1051.17	0.25359						1051.17	0.31298
1053.1	0.01394						1053.1	0.2549						1053.1	0.32052
1055.03	0.01414						1055.03	0.25622						1055.03	0.32754
1056.96	0.01435						1056.96	0.25752						1056.96	0.33388
1058.89	0.01457						1058.89	0.2588						1058.89	0.33944
1060.81	0.01479						1060.81	0.26005						1060.81	0.34412
1062.74	0.01501						1062.74	0.26126						1062.74	0.34789
1064.67	0.01523						1064.67	0.26243						1064.67	0.35073
1066.6	0.01545						1066.6	0.26356						1066.6	0.35266
1068.53	0.01567						1068.53	0.26464						1068.53	0.35371
1070.46	0.01589						1070.46	0.26566						1070.46	0.35388
1072.39	0.0161						1072.39	0.26663						1072.39	0.35319
1074.32	0.01632						1074.32	0.26756						1074.32	0.35164
1076.24	0.01655						1076.24	0.26844						1076.24	0.34926
1078.17	0.01676						1078.17	0.26925						1078.17	0.34606
1080.1	0.01698						1080.1	0.26998						1080.1	0.34206
1082.03	0.01719						1082.03	0.27068						1082.03	0.33733
1083.96	0.01739						1083.96	0.27135						1083.96	0.33194
1085.89	0.0176						1085.89	0.27198						1085.89	0.326
1087.82	0.01779						1087.82	0.27258						1087.82	0.31966
1089.75	0.01798						1089.75	0.27317						1089.75	0.31309
1091.67	0.01817						1091.67	0.27375						1091.67	0.3064
1093.6	0.01834						1093.6	0.27433						1093.6	0.29975
1095.53	0.01852						1095.53	0.27492						1095.53	0.29323
1097.46	0.01868						1097.46	0.27554						1097.46	0.28696
1099.39	0.01884						1099.39	0.27618						1099.39	0.281
1101.32	0.019						1101.32	0.27681						1101.32	0.27539
1103.25	0.01915						1103.25	0.27747						1103.25	0.27016
1105.18	0.01931						1105.18	0.27814						1105.18	0.26533
1107.1	0.01946						1107.1	0.27884						1107.1	0.26087
1109.03	0.01962						1109.03	0.27957						1109.03	0.25676
1110.96	0.01977						1110.96	0.28033						1110.96	0.25296
1112.89	0.01994						1112.89	0.28116						1112.89	0.24946
1114.82	0.0201						1114.82	0.28206						1114.82	0.24631
1116.75	0.02027						1116.75	0.28299						1116.75	0.24353
1118.68	0.02043						1118.68	0.28394						1118.68	0.24116
1120.61	0.0206						1120.61	0.28489						1120.61	0.23927
1122.53	0.02077						1122.53	0.28583						1122.53	0.2379
1124.46	0.02094						1124.46	0.28674						1124.46	0.23712
1126.39	0.0211						1126.39	0.28765						1126.39	0.23701
1128.32	0.02126						1128.32	0.28857						1128.32	0.23765
1130.25	0.02143						1130.25	0.28948						1130.25	0.23914
1132.18	0.02161						1132.18	0.29042						1132.18	0.24164
1134.11	0.02179						1134.11	0.29141						1134.11	0.24529
1136.04	0.02196						1136.04	0.29245						1136.04	0.25019
1137.96	0.02214						1137.96	0.29352						1137.96	0.25639
1139.89	0.02234						1139.89	0.29457						1139.89	0.26389
1141.82	0.02255						1141.82	0.29561						1141.82	0.2726
1143.75	0.02276						1143.75	0.29668						1143.75	0.2824
1145.68	0.02299						1145.68	0.29777						1145.68	0.29314
1147.61	0.02322						1147.61	0.29886						1147.61	0.30471
1149.54	0.02347						1149.54	0.29997						1149.54	0.31708
1151.47	0.02373						1151.47	0.3011						1151.47	0.33037
1153.39	0.024						1153.39	0.30225						1153.39	0.34472
1155.32	0.02428						1155.32	0.30342						1155.32	0.36026
1157.25	0.02457						1157.25	0.30461						1157.25	0.3769
1159.18	0.02488						1159.18	0.30582						1159.18	0.39427
1161.11	0.0252						1161.11	0.30702						1161.11	0.41173
1163.04	0.02553						1163.04	0.3082						1163.04	0.42855
1164.97	0.02586						1164.97	0.30939						1164.97	0.44408
1166.9	0.0262						1166.9	0.31061						1166.9	0.45791
1168.82	0.02654						1168.82	0.31184						1168.82	0.46995
1170.75	0.02689						1170.75	0.31307						1170.75	0.48037
1172.68	0.02725						1172.68	0.31429						1172.68	0.48959
1174.61	0.02761						1174.61	0.31551						1174.61	0.49816
1176.54	0.02798						1176.54	0.31671						1176.54	0.50673
1178.47	0.02836						1178.47	0.31792						1178.47	0.516
1180.4	0.02875						1180.4	0.31913						1180.4	0.52673
1182.33	0.02913						1182.33	0.32035						1182.33	0.53953
1184.25	0.02952						1184.25	0.32154						1184.25	0.55473
1186.18	0.02991						1186.18	0.32269						1186.18	0.57228
1188.11	0.03032						1188.11	0.32383						1188.11	0.59165
1190.04	0.03074						1190.04	0.32501						1190.04	0.61194
1191.97	0.03116						1191.97	0.32623						1191.97	0.63212
1193.9	0.03158						1193.9	0.32746						1193.9	0.65126
1195.83	0.032						1195.83	0.3287						1195.83	0.66872
1197.76	0.03242						1197.76	0.32994						1197.76	0.6842
1199.68	0.03284						1199.68	0.33117						1199.68	0.69766
1201.61	0.03326						1201.61	0.33244						1201.61	0.70922
1203.54	0.03369						1203.54	0.33375						1203.54	0.71911
1205.47	0.03411						1205.47	0.33505						1205.47	0.72763
1207.4	0.03455						1207.4	0.33632						1207.4	0.73512
1209.33	0.035						1209.33	0.33759						1209.33	0.74185
1211.26	0.03544						1211.26	0.3389						1211.26	0.74786
1213.19	0.03588						1213.19	0.34027						1213.19	0.75291
1215.11	0.03633						1215.11	0.34169						1215.11	0.75662
1217.04	0.03678						1217.04	0.34312						1217.04	0.75854
1218.97	0.03723						1218.97	0.34455						1218.97	0.75829
1220.9	0.03769						1220.9	0.34599						1220.9	0.7557
1222.83	0.03814						1222.83	0.34745						1222.83	0.75074
1224.76	0.03859						1224.76	0.34893						1224.76	0.74365
1226.69	0.03903						1226.69	0.35041						1226.69	0.73484
1228.62	0.03946						1228.62	0.35184						1228.62	0.72491
1230.54	0.0399						1230.54	0.35324						1230.54	0.71455
1232.47	0.04033						1232.47	0.35467						1232.47	0.70449
1234.4	0.04076						1234.4	0.35612						1234.4	0.69558
1236.33	0.0412						1236.33	0.35761						1236.33	0.68869
1238.26	0.04164						1238.26	0.3591						1238.26	0.68453
1240.19	0.04208						1240.19	0.36059						1240.19	0.68344
1242.12	0.04252						1242.12	0.36209						1242.12	0.68542
1244.05	0.04296						1244.05	0.36359						1244.05	0.69026
1245.97	0.04338						1245.97	0.36512						1245.97	0.69766
1247.9	0.0438						1247.9	0.36665						1247.9	0.70733
1249.83	0.0442						1249.83	0.36816						1249.83	0.71902
1251.76	0.0446						1251.76	0.36965						1251.76	0.73253
1253.69	0.04499						1253.69	0.37116						1253.69	0.74774
1255.62	0.04538						1255.62	0.37269						1255.62	0.76449
1257.55	0.04575						1257.55	0.37424						1257.55	0.78259
1259.48	0.04611						1259.48	0.37578						1259.48	0.80163
1261.4	0.04647						1261.4	0.3773						1261.4	0.8211
1263.33	0.04682						1263.33	0.37878						1263.33	0.84053
1265.26	0.04716						1265.26	0.38026						1265.26	0.8595
1267.19	0.0475						1267.19	0.38176						1267.19	0.87758
1269.12	0.04784						1269.12	0.38329						1269.12	0.8943
1271.05	0.04816						1271.05	0.38487						1271.05	0.90928
1272.98	0.04848						1272.98	0.38644						1272.98	0.9223
1274.91	0.04879						1274.91	0.38799						1274.91	0.93329
1276.83	0.04907						1276.83	0.38953						1276.83	0.94215
1278.76	0.04933						1278.76	0.39106						1278.76	0.94882
1280.69	0.04957						1280.69	0.39255						1280.69	0.95331
1282.62	0.04982						1282.62	0.39398						1282.62	0.95564
1284.55	0.05004						1284.55	0.39539						1284.55	0.95579
1286.48	0.05023						1286.48	0.3968						1286.48	0.95374
1288.41	0.05042						1288.41	0.39823						1288.41	0.94957
1290.34	0.0506						1290.34	0.39968						1290.34	0.94353
1292.26	0.05077						1292.26	0.40118						1292.26	0.93622
1294.19	0.05093						1294.19	0.40272						1294.19	0.92847
1296.12	0.05107						1296.12	0.40426						1296.12	0.92117
1298.05	0.05121						1298.05	0.40577						1298.05	0.91528
1299.98	0.05134						1299.98	0.40726						1299.98	0.91155
1301.91	0.05146						1301.91	0.40877						1301.91	0.91054
1303.84	0.05159						1303.84	0.41026						1303.84	0.91266
1305.77	0.05172						1305.77	0.41176						1305.77	0.91781
1307.69	0.05184						1307.69	0.41333						1307.69	0.92528
1309.62	0.05196						1309.62	0.41498						1309.62	0.93427
1311.55	0.05208						1311.55	0.41665						1311.55	0.94396
1313.48	0.0522						1313.48	0.41834						1313.48	0.95347
1315.41	0.05231						1315.41	0.42006						1315.41	0.96195
1317.34	0.05243						1317.34	0.42176						1317.34	0.96866
1319.27	0.05257						1319.27	0.42345						1319.27	0.97298
1321.2	0.05271						1321.2	0.42517						1321.2	0.97462
1323.12	0.05284						1323.12	0.42694						1323.12	0.97403
1325.05	0.05297						1325.05	0.42874						1325.05	0.97192
1326.98	0.0531						1326.98	0.43054						1326.98	0.96811
1328.91	0.05324						1328.91	0.43238						1328.91	0.96243
1330.84	0.05338						1330.84	0.43431						1330.84	0.95533
1332.77	0.05352						1332.77	0.43632						1332.77	0.9477
1334.7	0.05367						1334.7	0.43832						1334.7	0.94051
1336.63	0.05382						1336.63	0.4403						1336.63	0.93431
1338.55	0.05397						1338.55	0.44228						1338.55	0.92939
1340.48	0.05413						1340.48	0.44428						1340.48	0.92618
1342.41	0.05428						1342.41	0.44633						1342.41	0.9248
1344.34	0.05442						1344.34	0.44842						1344.34	0.92511
1346.27	0.05456						1346.27	0.45054						1346.27	0.92739
1348.2	0.05469						1348.2	0.45262						1348.2	0.93188
1350.13	0.05482						1350.13	0.45464						1350.13	0.93749
1352.06	0.05494						1352.06	0.45666						1352.06	0.94326
1353.98	0.05506						1353.98	0.45871						1353.98	0.94909
1355.91	0.05516						1355.91	0.46079						1355.91	0.95427
1357.84	0.05527						1357.84	0.46285						1357.84	0.95781
1359.77	0.05537						1359.77	0.46489						1359.77	0.96002
1361.7	0.05545						1361.7	0.46693						1361.7	0.96116
1363.63	0.05551						1363.63	0.46898						1363.63	0.96119
1365.56	0.05556						1365.56	0.47103						1365.56	0.96031
1367.49	0.0556						1367.49	0.47306						1367.49	0.9585
1369.41	0.05563						1369.41	0.47503						1369.41	0.95572
1371.34	0.05564						1371.34	0.47695						1371.34	0.95269
1373.27	0.05563						1373.27	0.47884						1373.27	0.94997
1375.2	0.0556						1375.2	0.48074						1375.2	0.9471
1377.13	0.05555						1377.13	0.48266						1377.13	0.94419
1379.06	0.05547						1379.06	0.48457						1379.06	0.94182
1380.99	0.05537						1380.99	0.4864						1380.99	0.9397
1382.92	0.05526						1382.92	0.48815						1382.92	0.93767
1384.84	0.05513						1384.84	0.48983						1384.84	0.93554
1386.77	0.05498						1386.77	0.49144						1386.77	0.93224
1388.7	0.05481						1388.7	0.49295						1388.7	0.92784
1390.63	0.05463						1390.63	0.49433						1390.63	0.92279
1392.56	0.05442						1392.56	0.49558						1392.56	0.91597
1394.49	0.05419						1394.49	0.49671						1394.49	0.90688
1396.42	0.05395						1396.42	0.49772						1396.42	0.89612
1398.35	0.05368						1398.35	0.49858						1398.35	0.88401
1400.27	0.0534						1400.27	0.49925						1400.27	0.87123
1402.2	0.0531						1402.2	0.4997						1402.2	0.85957
1404.13	0.0528						1404.13	0.49994						1404.13	0.85074
1406.06	0.0525						1406.06	0.49998						1406.06	0.84418
1407.99	0.05218						1407.99	0.49983						1407.99	0.8401
1409.92	0.05187						1409.92	0.49946						1409.92	0.83967
1411.85	0.05154						1411.85	0.49885						1411.85	0.84259
1413.78	0.0512						1413.78	0.49797						1413.78	0.84787
1415.7	0.05083						1415.7	0.4968						1415.7	0.85462
1417.63	0.05043						1417.63	0.49531						1417.63	0.86135
1419.56	0.04999						1419.56	0.49347						1419.56	0.86796
1421.49	0.04952						1421.49	0.49128						1421.49	0.87529
1423.42	0.04901						1423.42	0.48881						1423.42	0.88183
1425.35	0.04846						1425.35	0.48611						1425.35	0.88575
1427.28	0.04788						1427.28	0.48328						1427.28	0.88682
1429.21	0.04729						1429.21	0.48042						1429.21	0.88512
1431.13	0.0467						1431.13	0.47762						1431.13	0.88155
1433.06	0.04611						1433.06	0.47499						1433.06	0.87799
1434.99	0.04554						1434.99	0.47253						1434.99	0.87506
1436.92	0.04499						1436.92	0.47022						1436.92	0.87136
1438.85	0.04445						1438.85	0.46802						1438.85	0.86667
1440.78	0.04394						1440.78	0.46585						1440.78	0.86233
1442.71	0.04343						1442.71	0.46362						1442.71	0.86082
1444.64	0.04294						1444.64	0.4612						1444.64	0.86152
1446.56	0.04245						1446.56	0.45851						1446.56	0.863
1448.49	0.04196						1448.49	0.4555						1448.49	0.86534
1450.42	0.0415						1450.42	0.45217						1450.42	0.86998
1452.35	0.04106						1452.35	0.44854						1452.35	0.87679
1454.28	0.04066						1454.28	0.44467						1454.28	0.88326
1456.21	0.0403						1456.21	0.44066						1456.21	0.88876
1458.14	0.04002						1458.14	0.43659						1458.14	0.89551
1460.07	0.03982						1460.07	0.4326						1460.07	0.90382
1461.99	0.03971						1461.99	0.42882						1461.99	0.91224
1463.92	0.0397						1463.92	0.4254						1463.92	0.91984
1465.85	0.03978						1465.85	0.42245						1465.85	0.92583
1467.78	0.03996						1467.78	0.42007						1467.78	0.92984
1469.71	0.04022						1469.71	0.41836						1469.71	0.93221
1471.64	0.04054						1471.64	0.41738						1471.64	0.93436
1473.57	0.04091						1473.57	0.4171						1473.57	0.9385
1475.5	0.04131						1475.5	0.4174						1475.5	0.94326
1477.42	0.04172						1477.42	0.41808						1477.42	0.94625
1479.35	0.04212						1479.35	0.41895						1479.35	0.94776
1481.28	0.04249						1481.28	0.41983						1481.28	0.94909
1483.21	0.04282						1483.21	0.4206						1483.21	0.95059
1485.14	0.0431						1485.14	0.4212						1485.14	0.95161
1487.07	0.04331						1487.07	0.42159						1487.07	0.95244
1489	0.04347						1489	0.42178						1489	0.95361
1490.93	0.04356						1490.93	0.42178						1490.93	0.95505
1492.85	0.04361						1492.85	0.42163						1492.85	0.95875
1494.78	0.04363						1494.78	0.42134						1494.78	0.96258
1496.71	0.04362						1496.71	0.42091						1496.71	0.96487
1498.64	0.04361						1498.64	0.4203						1498.64	0.96534
1500.57	0.0436						1500.57	0.41946						1500.57	0.96462
1502.5	0.04361						1502.5	0.41842						1502.5	0.96442
1504.43	0.04365						1504.43	0.41725						1504.43	0.96585
1506.36	0.04374						1506.36	0.41604						1506.36	0.96876
1508.28	0.04389						1508.28	0.41488						1508.28	0.97101
1510.21	0.04412						1510.21	0.41384						1510.21	0.97235
1512.14	0.04443						1512.14	0.41299						1512.14	0.9741
1514.07	0.04484						1514.07	0.41235						1514.07	0.97513
1516	0.04535						1516	0.41196						1516	0.97336
1517.93	0.04595						1517.93	0.41183						1517.93	0.96996
1519.86	0.04666						1519.86	0.412						1519.86	0.96659
1521.79	0.04745						1521.79	0.41244						1521.79	0.96394
1523.71	0.04832						1523.71	0.41317						1523.71	0.96284
1525.64	0.04926						1525.64	0.4142						1525.64	0.96222
1527.57	0.05027						1527.57	0.41552						1527.57	0.96268
1529.5	0.05134						1529.5	0.4171						1529.5	0.96328
1531.43	0.05247						1531.43	0.41893						1531.43	0.96332
1533.36	0.05365						1533.36	0.42101						1533.36	0.96275
1535.29	0.05489						1535.29	0.42336						1535.29	0.96192
1537.22	0.0562						1537.22	0.42607						1537.22	0.96131
1539.14	0.05757						1539.14	0.42928						1539.14	0.95998
1541.07	0.05898						1541.07	0.43308						1541.07	0.95731
1543	0.06045						1543	0.43749						1543	0.95617
1544.93	0.06196						1544.93	0.44245						1544.93	0.95739
1546.86	0.06348						1546.86	0.44783						1546.86	0.95612
1548.79	0.06503						1548.79	0.45346						1548.79	0.95291
1550.72	0.06657						1550.72	0.45917						1550.72	0.94808
1552.65	0.06809						1552.65	0.46477						1552.65	0.94204
1554.57	0.06958						1554.57	0.47012						1554.57	0.93801
1556.5	0.07105						1556.5	0.4751						1556.5	0.93719
1558.43	0.07249						1558.43	0.4797						1558.43	0.93626
1560.36	0.07389						1560.36	0.48397						1560.36	0.93403
1562.29	0.07526						1562.29	0.48797						1562.29	0.93171
1564.22	0.07659						1564.22	0.49178						1564.22	0.9283
1566.15	0.0779						1566.15	0.49541						1566.15	0.92384
1568.08	0.07918						1568.08	0.4989						1568.08	0.9188
1570	0.08045						1570	0.50226						1570	0.91382
1571.93	0.08168						1571.93	0.50549						1571.93	0.91019
1573.86	0.0829						1573.86	0.50864						1573.86	0.90946
1575.79	0.08409						1575.79	0.51171						1575.79	0.90933
1577.72	0.08528						1577.72	0.51471						1577.72	0.90543
1579.65	0.08646						1579.65	0.51766						1579.65	0.9009
1581.58	0.08765						1581.58	0.52055						1581.58	0.89692
1583.51	0.08884						1583.51	0.52338						1583.51	0.89345
1585.43	0.09004						1585.43	0.52615						1585.43	0.89051
1587.36	0.09124						1587.36	0.52888						1587.36	0.88719
1589.29	0.09245						1589.29	0.53156						1589.29	0.88372
1591.22	0.09365						1591.22	0.53421						1591.22	0.88165
1593.15	0.09485						1593.15	0.53684						1593.15	0.88071
1595.08	0.09604						1595.08	0.53946						1595.08	0.87889
1597.01	0.09721						1597.01	0.54206						1597.01	0.87622
1598.94	0.09836						1598.94	0.54466						1598.94	0.87313
1600.86	0.09949						1600.86	0.54722						1600.86	0.87076
1602.79	0.1006						1602.79	0.54974						1602.79	0.86971
1604.72	0.1017						1604.72	0.5522						1604.72	0.86844
1606.65	0.10279						1606.65	0.5546						1606.65	0.86694
1608.58	0.10386						1608.58	0.55694						1608.58	0.86634
1610.51	0.10494						1610.51	0.55921						1610.51	0.86652
1612.44	0.106						1612.44	0.56139						1612.44	0.86684
1614.37	0.10707						1614.37	0.5635						1614.37	0.86686
1616.29	0.10815						1616.29	0.56553						1616.29	0.86598
1618.22	0.10925						1618.22	0.56751						1618.22	0.8643
1620.15	0.11037						1620.15	0.56945						1620.15	0.8634
1622.08	0.11151						1622.08	0.57138						1622.08	0.86447
1624.01	0.11268						1624.01	0.57331						1624.01	0.86565
1625.94	0.11386						1625.94	0.57522						1625.94	0.86581
1627.87	0.11506						1627.87	0.57713						1627.87	0.86453
1629.8	0.11627						1629.8	0.57903						1629.8	0.86292
1631.72	0.11751						1631.72	0.58092						1631.72	0.86374
1633.65	0.11877						1633.65	0.5828						1633.65	0.86609
1635.58	0.12003						1635.58	0.58465						1635.58	0.86697
1637.51	0.12129						1637.51	0.58647						1637.51	0.86941
1639.44	0.12255						1639.44	0.58824						1639.44	0.87536
1641.37	0.1238						1641.37	0.58996						1641.37	0.87989
1643.3	0.12504						1643.3	0.59162						1643.3	0.88183
1645.23	0.12626						1645.23	0.59324						1645.23	0.8818
1647.15	0.12747						1647.15	0.59479						1647.15	0.88084
1649.08	0.12868						1649.08	0.59629						1649.08	0.88001
1651.01	0.12987						1651.01	0.59773						1651.01	0.87948
1652.94	0.13107						1652.94	0.59911						1652.94	0.87863
1654.87	0.13225						1654.87	0.60046						1654.87	0.87681
1656.8	0.13341						1656.8	0.60179						1656.8	0.87457
1658.73	0.13457						1658.73	0.6031						1658.73	0.8724
1660.66	0.13573						1660.66	0.60441						1660.66	0.8717
1662.58	0.13688						1662.58	0.60572						1662.58	0.8727
1664.51	0.13803						1664.51	0.60704						1664.51	0.87347
1666.44	0.13919						1666.44	0.60838						1666.44	0.87426
1668.37	0.14035						1668.37	0.60975						1668.37	0.87919
1670.3	0.14153						1670.3	0.61117						1670.3	0.88747
1672.23	0.14272						1672.23	0.61265						1672.23	0.89273
1674.16	0.1439						1674.16	0.61418						1674.16	0.89649
1676.09	0.14508						1676.09	0.61577						1676.09	0.89977
1678.02	0.14626						1678.02	0.61743						1678.02	0.90221
1679.94	0.14745						1679.94	0.61913						1679.94	0.90335
1681.87	0.14862						1681.87	0.62088						1681.87	0.90393
1683.8	0.14978						1683.8	0.62263						1683.8	0.90626
1685.73	0.1509						1685.73	0.62439						1685.73	0.911
1687.66	0.152						1687.66	0.62613						1687.66	0.91471
1689.59	0.15308						1689.59	0.62786						1689.59	0.91679
1691.52	0.15414						1691.52	0.62958						1691.52	0.91834
1693.45	0.15517						1693.45	0.63131						1693.45	0.91802
1695.37	0.15619						1695.37	0.63305						1695.37	0.91558
1697.3	0.15722						1697.3	0.63481						1697.3	0.9125
1699.23	0.15827						1699.23	0.6366						1699.23	0.91038
1701.16	0.15934						1701.16	0.63845						1701.16	0.90975
1703.09	0.16046						1703.09	0.64034						1703.09	0.90978
1705.02	0.16161						1705.02	0.64227						1705.02	0.90895
1706.95	0.16284						1706.95	0.64424						1706.95	0.90632
1708.88	0.16417						1708.88	0.64626						1708.88	0.90264
1710.8	0.1656						1710.8	0.64833						1710.8	0.89938
1712.73	0.16713						1712.73	0.65047						1712.73	0.89735
1714.66	0.16877						1714.66	0.65267						1714.66	0.89655
1716.59	0.17051						1716.59	0.65494						1716.59	0.89634
1718.52	0.17234						1718.52	0.65725						1718.52	0.8971
1720.45	0.17425						1720.45	0.65958						1720.45	0.89955
1722.38	0.17622						1722.38	0.66195						1722.38	0.90185
1724.31	0.17825						1724.31	0.66433						1724.31	0.90292
1726.23	0.18031						1726.23	0.66672						1726.23	0.90326
1728.16	0.1824						1728.16	0.6691						1728.16	0.90347
1730.09	0.18449						1730.09	0.67146						1730.09	0.90451
1732.02	0.18659						1732.02	0.67381						1732.02	0.90781
1733.95	0.18868						1733.95	0.67616						1733.95	0.91315
1735.88	0.19076						1735.88	0.67851						1735.88	0.91788
1737.81	0.19284						1737.81	0.68088						1737.81	0.92106
1739.74	0.19494						1739.74	0.68326						1739.74	0.92265
1741.66	0.19705						1741.66	0.68565						1741.66	0.9229
1743.59	0.19917						1743.59	0.68804						1743.59	0.92218
1745.52	0.2013						1745.52	0.69045						1745.52	0.92146
1747.45	0.20342						1747.45	0.69287						1747.45	0.92204
1749.38	0.20555						1749.38	0.69529						1749.38	0.92368
1751.31	0.20768						1751.31	0.69772						1751.31	0.92398
1753.24	0.20981						1753.24	0.70014						1753.24	0.92221
1755.17	0.21194						1755.17	0.70254						1755.17	0.92054
1757.09	0.21407						1757.09	0.70492						1757.09	0.92043
1759.02	0.21618						1759.02	0.70727						1759.02	0.92127
1760.95	0.21827						1760.95	0.70961						1760.95	0.92188
1762.88	0.22034						1762.88	0.71192						1762.88	0.92263
1764.81	0.22239						1764.81	0.7142						1764.81	0.92455
1766.74	0.22441						1766.74	0.71642						1766.74	0.92702
1768.67	0.22641						1768.67	0.71861						1768.67	0.92821
1770.6	0.22839						1770.6	0.72075						1770.6	0.92835
1772.52	0.23034						1772.52	0.72286						1772.52	0.9279
1774.45	0.23226						1774.45	0.72492						1774.45	0.92678
1776.38	0.23413						1776.38	0.72694						1776.38	0.9262
1778.31	0.23596						1778.31	0.72891						1778.31	0.92679
1780.24	0.23774						1780.24	0.73083						1780.24	0.92666
1782.17	0.23948						1782.17	0.73272						1782.17	0.9257
1784.1	0.24116						1784.1	0.7346						1784.1	0.92523
1786.03	0.24279						1786.03	0.73647						1786.03	0.92635
1787.95	0.24437						1787.95	0.73833						1787.95	0.9289
1789.88	0.2459						1789.88	0.74017						1789.88	0.93078
1791.81	0.24739						1791.81	0.74201						1791.81	0.93082
1793.74	0.24884						1793.74	0.74383						1793.74	0.93022
1795.67	0.25026						1795.67	0.74565						1795.67	0.9301
1797.6	0.25165						1797.6	0.74745						1797.6	0.93021
1799.53	0.253						1799.53	0.74922						1799.53	0.92967
1801.46	0.25433						1801.46	0.75096						1801.46	0.92831
1803.38	0.25564						1803.38	0.7527						1803.38	0.92625
1805.31	0.25693						1805.31	0.75444						1805.31	0.92406
1807.24	0.25819						1807.24	0.75617						1807.24	0.92274
1809.17	0.25944						1809.17	0.75791						1809.17	0.92224
1811.1	0.26068						1811.1	0.75964						1811.1	0.92146
1813.03	0.26191						1813.03	0.76137						1813.03	0.92084
1814.96	0.26312						1814.96	0.7631						1814.96	0.92169
1816.89	0.26433						1816.89	0.76482						1816.89	0.9235
1818.81	0.26553						1818.81	0.76654						1818.81	0.92454
1820.74	0.26675						1820.74	0.76824						1820.74	0.92463
1822.67	0.268						1822.67	0.76995						1822.67	0.92451
1824.6	0.26926						1824.6	0.77165						1824.6	0.92436
1826.53	0.27054						1826.53	0.77334						1826.53	0.92414
1828.46	0.27184						1828.46	0.77502						1828.46	0.92425
1830.39	0.27316						1830.39	0.7767						1830.39	0.92492
1832.32	0.27451						1832.32	0.77839						1832.32	0.92554
1834.24	0.27589						1834.24	0.7801						1834.24	0.92569
1836.17	0.27729						1836.17	0.78181						1836.17	0.92515
1838.1	0.27874						1838.1	0.78353						1838.1	0.92423
1840.03	0.28021						1840.03	0.78525						1840.03	0.92343
1841.96	0.2817						1841.96	0.78697						1841.96	0.92273
1843.89	0.2832						1843.89	0.7887						1843.89	0.92228
1845.82	0.28471						1845.82	0.79042						1845.82	0.9223
1847.75	0.28624						1847.75	0.79213						1847.75	0.92166
1849.67	0.28778						1849.67	0.79381						1849.67	0.91977
1851.6	0.28933						1851.6	0.79548						1851.6	0.91777
1853.53	0.29089						1853.53	0.79716						1853.53	0.91708
1855.46	0.29244						1855.46	0.79883						1855.46	0.91736
1857.39	0.294						1857.39	0.80051						1857.39	0.91784
1859.32	0.29556						1859.32	0.8022						1859.32	0.91894
1861.25	0.29715						1861.25	0.80391						1861.25	0.92037
1863.18	0.29874						1863.18	0.80562						1863.18	0.92111
1865.1	0.30036						1865.1	0.80733						1865.1	0.92126
1867.03	0.30201						1867.03	0.80905						1867.03	0.92096
1868.96	0.30369						1868.96	0.81078						1868.96	0.92027
1870.89	0.30539						1870.89	0.81252						1870.89	0.91918
1872.82	0.30712						1872.82	0.81426						1872.82	0.9179
1874.75	0.3089						1874.75	0.81603						1874.75	0.91691
1876.68	0.31071						1876.68	0.81781						1876.68	0.91592
1878.61	0.31257						1878.61	0.81959						1878.61	0.91462
1880.53	0.31448						1880.53	0.82138						1880.53	0.91356
1882.46	0.31645						1882.46	0.82319						1882.46	0.91356
1884.39	0.31847						1884.39	0.82499						1884.39	0.91471
1886.32	0.32055						1886.32	0.82679						1886.32	0.91575
1888.25	0.32269						1888.25	0.82858						1888.25	0.9158
1890.18	0.32488						1890.18	0.83037						1890.18	0.91533
1892.11	0.32715						1892.11	0.83216						1892.11	0.91477
1894.04	0.32949						1894.04	0.83397						1894.04	0.91442
1895.96	0.33194						1895.96	0.83582						1895.96	0.91432
1897.89	0.33451						1897.89	0.83769						1897.89	0.91402
1899.82	0.33721						1899.82	0.83959						1899.82	0.91332
1901.75	0.34005						1901.75	0.84152						1901.75	0.9127
1903.68	0.34305						1903.68	0.84346						1903.68	0.91271
1905.61	0.34622						1905.61	0.84543						1905.61	0.91315
1907.54	0.34956						1907.54	0.84742						1907.54	0.91369
1909.47	0.35307						1909.47	0.84944						1909.47	0.91444
1911.39	0.35675						1911.39	0.85146						1911.39	0.91522
1913.32	0.36058						1913.32	0.85349						1913.32	0.91559
1915.25	0.36454						1915.25	0.85553						1915.25	0.91547
1917.18	0.36863						1917.18	0.85758						1917.18	0.91504
1919.11	0.37282						1919.11	0.85965						1919.11	0.91443
1921.04	0.37709						1921.04	0.86173						1921.04	0.91366
1922.97	0.38144						1922.97	0.86381						1922.97	0.91276
1924.9	0.38588						1924.9	0.86587						1924.9	0.91186
1926.82	0.39041						1926.82	0.86792						1926.82	0.91114
1928.75	0.39501						1928.75	0.86996						1928.75	0.9106
1930.68	0.39966						1930.68	0.87198						1930.68	0.91017
1932.61	0.40435						1932.61	0.87399						1932.61	0.91011
1934.54	0.4091						1934.54	0.87596						1934.54	0.91032
1936.47	0.4139						1936.47	0.87791						1936.47	0.91044
1938.4	0.41875						1938.4	0.87983						1938.4	0.91069
1940.33	0.42362						1940.33	0.88171						1940.33	0.91101
1942.25	0.42852						1942.25	0.88356						1942.25	0.91098
1944.18	0.43343						1944.18	0.88539						1944.18	0.9107
1946.11	0.43837						1946.11	0.88719						1946.11	0.91034
1948.04	0.44332						1948.04	0.88897						1948.04	0.90979
1949.97	0.44826						1949.97	0.89074						1949.97	0.90909
1951.9	0.4532						1951.9	0.8925						1951.9	0.90851
1953.83	0.45813						1953.83	0.89426						1953.83	0.90812
1955.76	0.46305						1955.76	0.89602						1955.76	0.90786
1957.68	0.46797						1957.68	0.89777						1957.68	0.908
1959.61	0.47288						1959.61	0.89949						1959.61	0.90839
1961.54	0.47778						1961.54	0.90117						1961.54	0.90859
1963.47	0.4827						1963.47	0.9028						1963.47	0.90856
1965.4	0.48763						1965.4	0.90439						1965.4	0.9084
1967.33	0.49257						1967.33	0.90594						1967.33	0.90809
1969.26	0.49754						1969.26	0.90745						1969.26	0.90767
1971.19	0.50252						1971.19	0.90891						1971.19	0.90718
1973.11	0.5075						1973.11	0.91033						1973.11	0.90664
1975.04	0.51246						1975.04	0.91172						1975.04	0.90613
1976.97	0.51739						1976.97	0.91309						1976.97	0.90593
1978.9	0.52228						1978.9	0.91445						1978.9	0.906
1980.83	0.52713						1980.83	0.91577						1980.83	0.90618
1982.76	0.53191						1982.76	0.91705						1982.76	0.90657
1984.69	0.53663						1984.69	0.91831						1984.69	0.90697
1986.62	0.54132						1986.62	0.91955						1986.62	0.90709
1988.54	0.54596						1988.54	0.92078						1988.54	0.90702
1990.47	0.55056						1990.47	0.92198						1990.47	0.90683
1992.4	0.55511						1992.4	0.92318						1992.4	0.90654
1994.33	0.55963						1994.33	0.92437						1994.33	0.90615
1996.26	0.5641						1996.26	0.9256						1996.26	0.90563
1998.19	0.56847						1998.19	0.9269						1998.19	0.90492
2000.12	0.57267						2000.12	0.92821						2000.12	0.90409
2002.05	0.57657						2002.05	0.92929						2002.05	0.90345
2003.97	0.58009						2003.97	0.92973						2003.97	0.90316
2005.9	0.58319						2005.9	0.92906						2005.9	0.90317
2007.83	0.58595						2007.83	0.92692						2007.83	0.90345
2009.76	0.58843						2009.76	0.92313						2009.76	0.90368
2011.69	0.59073						2011.69	0.91759						2011.69	0.90367
2013.62	0.59296						2013.62	0.91025						2013.62	0.90358
2015.55	0.59524						2015.55	0.90117						2015.55	0.90347
2017.48	0.59779						2017.48	0.89053						2017.48	0.90327
2019.4	0.60084						2019.4	0.87866						2019.4	0.90297
2021.33	0.60456						2021.33	0.86607						2021.33	0.90256
2023.26	0.60907						2023.26	0.85335						2023.26	0.90208
2025.19	0.61455						2025.19	0.84106						2025.19	0.90159
2027.12	0.62112						2027.12	0.82975						2027.12	0.90115
2029.05	0.6292						2029.05	0.82024						2029.05	0.90075
2030.98	0.63893						2030.98	0.81369						2030.98	0.90048
2032.91	0.64908						2032.91	0.81171						2032.91	0.90042
2034.83	0.65764						2034.83	0.8156						2034.83	0.90039
2036.76	0.66354						2036.76	0.82473						2036.76	0.90023
2038.69	0.66747						2038.69	0.83654						2038.69	0.9
2040.62	0.67018						2040.62	0.84784						2040.62	0.89977
2042.55	0.67194						2042.55	0.85676						2042.55	0.89953
2044.48	0.67297						2044.48	0.86261						2044.48	0.89927
2046.41	0.67347						2046.41	0.86525						2046.41	0.89894
2048.34	0.67355						2048.34	0.86485						2048.34	0.89857
2050.26	0.67346						2050.26	0.86201						2050.26	0.89829
2052.19	0.67372						2052.19	0.85779						2052.19	0.89808
2054.12	0.6749						2054.12	0.85374						2054.12	0.89789
2056.05	0.67729						2056.05	0.85193						2056.05	0.89774
2057.98	0.68102						2057.98	0.85355						2057.98	0.89765
2059.91	0.68629						2059.91	0.85765						2059.91	0.89752
2061.84	0.69246						2061.84	0.86227						2061.84	0.8973
2063.77	0.69795						2063.77	0.86628						2063.77	0.89702
2065.69	0.70157						2065.69	0.87022						2065.69	0.89669
2067.62	0.70374						2067.62	0.87488						2067.62	0.89632
2069.55	0.7057						2069.55	0.8805						2069.55	0.89859
2071.48	0.70773						2071.48	0.88685						2071.48	0.89543
2073.41	0.70973						2073.41	0.89347						2073.41	0.89493
2075.34	0.71165						2075.34	0.89989						2075.34	0.89445
2077.27	0.7134						2077.27	0.90588						2077.27	0.89398
2079.2	0.71483						2079.2	0.91157						2079.2	0.89353
2081.12	0.7161						2081.12	0.91701						2081.12	0.89307
2083.05	0.7175						2083.05	0.92198						2083.05	0.89247
2084.98	0.71899						2084.98	0.92628						2084.98	0.89158
2086.91	0.72037						2086.91	0.93004						2086.91	0.89036
2088.84	0.72164						2088.84	0.93359						2088.84	0.88878
2090.77	0.72301						2090.77	0.93709						2090.77	0.88683
2092.7	0.72462						2092.7	0.94045						2092.7	0.88457
2094.63	0.72634						2094.63	0.94343						2094.63	0.88211
2096.55	0.72789						2096.55	0.94596						2096.55	0.88458
2098.48	0.72915						2098.48	0.94815						2098.48	0.88417
2100.41	0.73017						2100.41	0.95018						2100.41	0.88304
2102.34	0.73103						2102.34	0.95218						2102.34	0.88336
2104.27	0.73173						2104.27	0.95408						2104.27	0.88484
2106.2	0.73222						2106.2	0.95573						2106.2	0.88525
2108.13	0.73245						2108.13	0.957						2108.13	0.88639
2110.06	0.7324						2110.06	0.95788						2110.06	0.88719
2111.98	0.73209						2111.98	0.95835						2111.98	0.88639
2113.91	0.73158						2113.91	0.95847						2113.91	0.88538
2115.84	0.7309						2115.84	0.95829						2115.84	0.88407
2117.77	0.73006						2117.77	0.95791						2117.77	0.88329
2119.7	0.72912						2119.7	0.95744						2119.7	0.88212
2121.63	0.72811						2121.63	0.95701						2121.63	0.88353
2123.56	0.72707						2123.56	0.95671						2123.56	0.88457
2125.49	0.72605						2125.49	0.95655						2125.49	0.88491
2127.41	0.72504						2127.41	0.95646						2127.41	0.88593
2129.34	0.72402						2129.34	0.95641						2129.34	0.88682
2131.27	0.72301						2131.27	0.95637						2131.27	0.88756
2133.2	0.72207						2133.2	0.95632						2133.2	0.88813
2135.13	0.72127						2135.13	0.95628						2135.13	0.88854
2137.06	0.72063						2137.06	0.95624						2137.06	0.88883
2138.99	0.72017						2138.99	0.9562						2138.99	0.88904
2140.92	0.71984						2140.92	0.95613						2140.92	0.88919
2142.84	0.7196						2142.84	0.95601						2142.84	0.88927
2144.77	0.71942						2144.77	0.95586						2144.77	0.8893
2146.7	0.71924						2146.7	0.95568						2146.7	0.88929
2148.63	0.71898						2148.63	0.95546						2148.63	0.88925
2150.56	0.71855						2150.56	0.95521						2150.56	0.88918
2152.49	0.71791						2152.49	0.95492						2152.49	0.88912
2154.42	0.717						2154.42	0.95459						2154.42	0.88908
2156.35	0.7158						2156.35	0.95424						2156.35	0.88904
2158.27	0.71431						2158.27	0.95387						2158.27	0.88902
2160.2	0.71256						2160.2	0.9535						2160.2	0.889
2162.13	0.71059						2162.13	0.95311						2162.13	0.88895
2164.06	0.70846						2164.06	0.9527						2164.06	0.88889
2165.99	0.70625						2165.99	0.95228						2165.99	0.88882
2167.92	0.704						2167.92	0.95185						2167.92	0.88876
2169.85	0.70175						2169.85	0.95141						2169.85	0.88871
2171.78	0.69953						2171.78	0.95097						2171.78	0.88866
2173.7	0.69738						2173.7	0.95054						2173.7	0.88861
2175.63	0.69536						2175.63	0.95012						2175.63	0.88854
2177.56	0.69349						2177.56	0.9497						2177.56	0.88848
2179.49	0.69178						2179.49	0.94929						2179.49	0.8884
2181.42	0.69026						2181.42	0.94886						2181.42	0.8883
2183.35	0.68895						2183.35	0.94843						2183.35	0.8882
2185.28	0.68787						2185.28	0.948						2185.28	0.88809
2187.21	0.68701						2187.21	0.94759						2187.21	0.88797
2189.13	0.68639						2189.13	0.94718						2189.13	0.88784
2191.06	0.68599						2191.06	0.94678						2191.06	0.88769
2192.99	0.68575						2192.99	0.94639						2192.99	0.88754
2194.92	0.68562						2194.92	0.946						2194.92	0.8874
2196.85	0.68551						2196.85	0.94564						2196.85	0.88726
2198.78	0.68529						2198.78	0.9453						2198.78	0.88713
2200.71	0.68485						2200.71	0.945						2200.71	0.887
2202.64	0.68402						2202.64	0.9447						2202.64	0.8869
2204.56	0.6827						2204.56	0.94442						2204.56	0.88681
2206.49	0.68075						2206.49	0.94414						2206.49	0.88674
2208.42	0.6781						2208.42	0.9439						2208.42	0.88668
2210.35	0.67468						2210.35	0.94368						2210.35	0.88662
2212.28	0.67044						2212.28	0.94348						2212.28	0.88657
2214.21	0.66538						2214.21	0.94326						2214.21	0.88653
2216.14	0.65954						2216.14	0.94302						2216.14	0.88648
2218.07	0.65301						2218.07	0.94273						2218.07	0.88643
2219.99	0.64594						2219.99	0.94243						2219.99	0.88638
2221.92	0.63848						2221.92	0.94211						2221.92	0.88634
2223.85	0.63077						2223.85	0.94177						2223.85	0.88628
2225.78	0.62296						2225.78	0.94139						2225.78	0.88621
2227.71	0.6152						2227.71	0.94097						2227.71	0.88612
2229.64	0.6076						2229.64	0.94052						2229.64	0.88603
2231.57	0.60025						2231.57	0.94006						2231.57	0.88593
2233.5	0.59314						2233.5	0.93959						2233.5	0.88581
2235.42	0.5862						2235.42	0.93913						2235.42	0.88567
2237.35	0.57928						2237.35	0.93864						2237.35	0.88551
2239.28	0.57214						2239.28	0.93812						2239.28	0.88531
2241.21	0.56443						2241.21	0.93759						2241.21	0.8851
2243.14	0.55567						2243.14	0.93714						2243.14	0.88487
2245.07	0.5453						2245.07	0.93678						2245.07	0.88462
2247	0.53279						2247	0.9365						2247	0.88433
2248.93	0.51761						2248.93	0.93627						2248.93	0.88402
2250.85	0.49934						2250.85	0.93609						2250.85	0.88368
2252.78	0.4777						2252.78	0.93595						2252.78	0.88332
2254.71	0.45262						2254.71	0.93585						2254.71	0.88295
2256.64	0.42425						2256.64	0.93577						2256.64	0.88257
2258.57	0.39296						2258.57	0.9357						2258.57	0.88218
2260.5	0.35936						2260.5	0.93559						2260.5	0.8818
2262.43	0.32426						2262.43	0.93546						2262.43	0.88142
2264.36	0.28857						2264.36	0.93532						2264.36	0.88104
2266.28	0.25328						2266.28	0.93524						2266.28	0.88069
2268.21	0.21939						2268.21	0.93521						2268.21	0.88043
2270.14	0.18778						2270.14	0.9352						2270.14	0.8803
2272.07	0.15912						2272.07	0.93523						2272.07	0.88034
2274	0.13386						2274	0.93532						2274	0.88048
2275.93	0.1122						2275.93	0.93545						2275.93	0.88065
2277.86	0.09417						2277.86	0.93564						2277.86	0.88078
2279.79	0.07966						2279.79	0.93588						2279.79	0.88079
2281.71	0.06857						2281.71	0.93618						2281.71	0.88065
2283.64	0.06102						2283.64	0.93652						2283.64	0.88033
2285.57	0.05754						2285.57	0.93693						2285.57	0.887976
2287.5	0.05906						2287.5	0.93741						2287.5	0.887893
2289.43	0.06669						2289.43	0.93797						2289.43	0.887784
2291.36	0.08147						2291.36	0.93858						2291.36	0.887655
2293.29	0.10409						2293.29	0.93921						2293.29	0.887504
2295.22	0.13462						2295.22	0.93986						2295.22	0.887328
2297.14	0.17248						2297.14	0.94056						2297.14	0.887122
2299.07	0.21653						2299.07	0.94132						2299.07	0.886886
2301	0.26524						2301	0.94209						2301	0.886626
2302.93	0.31671						2302.93	0.94285						2302.93	0.886354
2304.86	0.3689						2304.86	0.94357						2304.86	0.886077
2306.79	0.41965						2306.79	0.94423						2306.79	0.885776
2308.72	0.467						2308.72	0.94484						2308.72	0.885425
2310.65	0.5093						2310.65	0.94541						2310.65	0.885011
2312.57	0.5455						2312.57	0.94594						2312.57	0.884542
2314.5	0.57519						2314.5	0.94641						2314.5	0.884031
2316.43	0.59882						2316.43	0.94678						2316.43	0.88348
2318.36	0.61752						2318.36	0.94706						2318.36	0.882883
2320.29	0.6325						2320.29	0.94733						2320.29	0.882262
2322.22	0.6448						2322.22	0.9477						2322.22	0.881644
2324.15	0.65526						2324.15	0.94812						2324.15	0.881043
2326.08	0.66444						2326.08	0.94854						2326.08	0.880462
2328	0.67267						2328	0.94894						2328	0.879896
2329.93	0.68022						2329.93	0.94932						2329.93	0.879832
2331.86	0.68726						2331.86	0.9497						2331.86	0.879837
2333.79	0.69391						2333.79	0.95011						2333.79	0.879823
2335.72	0.70021						2335.72	0.95055						2335.72	0.879794
2337.65	0.70615						2337.65	0.951						2337.65	0.879693
2339.58	0.71172						2339.58	0.95242						2339.58	0.879681
2341.51	0.71703						2341.51	0.95278						2341.51	0.879584
2343.43	0.7221						2343.43	0.9529						2343.43	0.879487
2345.36	0.72689						2345.36	0.95325						2345.36	0.879388
2347.29	0.73147						2347.29	0.95372						2347.29	0.879288
2349.22	0.736						2349.22	0.95429						2349.22	0.879186
2351.15	0.74044						2351.15	0.95507						2351.15	0.878908
2353.08	0.74476						2353.08	0.95588						2353.08	0.878976
2355.01	0.74902						2355.01	0.95672						2355.01	0.87887
2356.94	0.75325						2356.94	0.95758						2356.94	0.878764
2358.86	0.7575						2358.86	0.95843						2358.86	0.875762
2360.79	0.76172						2360.79	0.95926						2360.79	0.876521
2362.72	0.76572						2362.72	0.96005						2362.72	0.875485
2364.65	0.76956						2364.65	0.96077						2364.65	0.874486
2366.58	0.77355						2366.58	0.96138						2366.58	0.873535
2368.51	0.77767						2368.51	0.96204						2368.51	0.878263
2370.44	0.78181						2370.44	0.96291						2370.44	0.878175
2372.37	0.78601						2372.37	0.96386						2372.37	0.878089
2374.29	0.79024						2374.29	0.96482						2374.29	0.878027
2376.22	0.79447						2376.22	0.96575						2376.22	0.878682
2378.15	0.79868						2378.15	0.96877						2378.15	0.878683
2380.08	0.80286						2380.08	0.97878						2380.08	0.878684
2382.01	0.807						2382.01	0.97988						2382.01	0.878207
2383.94	0.81122						2383.94	0.97999						2383.94	0.877825
2385.87	0.81547						2385.87	0.98989						2385.87	0.87505
2387.8	0.81936						2387.8	0.98995						2387.8	0.87699
2389.72	0.82289						2389.72	0.99017						2389.72	0.87687
2391.65	0.82646						2391.65	0.99116						2391.65	0.87785
2393.58	0.83014						2393.58	0.99208						2393.58	0.87875
2395.51	0.8341						2395.51	0.99396						2395.51	0.87875
2397.44	0.8384						2397.44	0.99384						2397.44	0.87653
2399.37	0.8427						2399.37	0.99573						2399.37	0.87479
2401.3	0.84682						2401.3	0.99764						2401.3	0.87423
2403.23	0.8508						2403.23	0.99854						2403.23	0.87381
2405.15	0.85469						2405.15	0.99842						2405.15	0.87352
2407.08	0.85849						2407.08	0.99828						2407.08	0.87332
2409.01	0.86224						2409.01	0.99811						2409.01	0.87316
2410.94	0.86585						2410.94	0.99792						2410.94	0.87302
2412.87	0.86897						2412.87	0.99771						2412.87	0.87289
2414.8	0.87175						2414.8	0.9975						2414.8	0.87274
2416.73	0.8745						2416.73	0.99727						2416.73	0.87258
2418.66	0.87711						2418.66	0.99702						2418.66	0.87241
2420.58	0.87981						2420.58	0.99676						2420.58	0.87225
2422.51	0.88293						2422.51	0.99652						2422.51	0.87209
2424.44	0.88628						2424.44	0.9963						2424.44	0.87192
2426.37	0.88975						2426.37	0.99611						2426.37	0.87173
2428.3	0.89336						2428.3	0.99588						2428.3	0.87153
2430.23	0.89714						2430.23	0.99552						2430.23	0.87134
2432.16	0.90111						2432.16	0.99497						2432.16	0.87115
2434.09	0.90523						2434.09	0.99422						2434.09	0.87097
2436.01	0.90917						2436.01	0.9933						2436.01	0.8708
2437.94	0.91249						2437.94	0.99225						2437.94	0.87064
2439.87	0.91577						2439.87	0.99109						2439.87	0.87047
2441.8	0.91951						2441.8	0.98984						2441.8	0.8703
2443.73	0.92331						2443.73	0.98849						2443.73	0.87012
2445.66	0.92719						2445.66	0.98703						2445.66	0.86993
2447.59	0.93129						2447.59	0.98545						2447.59	0.86975
2449.52	0.93529						2449.52	0.98378						2449.52	0.86958
2451.44	0.93908						2451.44	0.98207						2451.44	0.86942
2453.37	0.9429						2453.37	0.98038						2453.37	0.86925
2455.3	0.94656						2455.3	0.97874						2455.3	0.86908
2457.23	0.94956						2457.23	0.97713						2457.23	0.86891
2459.16	0.95231						2459.16	0.97549						2459.16	0.86873
2461.09	0.95496						2461.09	0.97377						2461.09	0.86857
2463.02	0.957						2463.02	0.97196						2463.02	0.86842
2464.95	0.95891						2464.95	0.97012						2464.95	0.86825
2466.87	0.96109						2466.87	0.96832						2466.87	0.86805
2468.8	0.96318						2468.8	0.96658						2468.8	0.86783
2470.73	0.96536						2470.73	0.96488						2470.73	0.86762
2472.66	0.96782						2472.66	0.96312						2472.66	0.86741
2474.59	0.97033						2474.59	0.96125						2474.59	0.8672
2476.52	0.9728						2476.52	0.95926						2476.52	0.86701
2478.45	0.97524						2478.45	0.95718						2478.45	0.86682
2480.38	0.97773						2480.38	0.95505						2480.38	0.86663
2482.3	0.98021						2482.3	0.9529						2482.3	0.86645
2484.23	0.98226						2484.23	0.9507						2484.23	0.86628
2486.16	0.98355						2486.16	0.94844						2486.16	0.86613
2488.09	0.98444						2488.09	0.94613						2488.09	0.86599
2490.02	0.98504						2490.02	0.94384						2490.02	0.86585
2491.95	0.98505						2491.95	0.94162						2491.95	0.86571
2493.88	0.98516						2493.88	0.93954						2493.88	0.86555
2495.81	0.98628						2495.81	0.93763						2495.81	0.86537
2497.73	0.98786						2497.73	0.93587						2497.73	0.86518
2499.66	0.98893						2499.66	0.93417						2499.66	0.86499
2501.59	0.98942						2501.59	0.93243						2501.59	0.86481
2503.52	0.98998						2503.52	0.93053						2503.52	0.86463
2505.45	0.99099						2505.45	0.92845						2505.45	0.86445
2507.38	0.99239						2507.38	0.92622						2507.38	0.86427
2509.31	0.99353						2509.31	0.92393						2509.31	0.86409
2511.24	0.99298						2511.24	0.92167						2511.24	0.86393
2513.16	0.99089						2513.16	0.91947						2513.16	0.86378
2515.09	0.98923						2515.09	0.91733						2515.09	0.86364
2517.02	0.98873						2517.02	0.9152						2517.02	0.86349
2518.95	0.98871						2518.95	0.91304						2518.95	0.86332
2520.88	0.98821						2520.88	0.91083						2520.88	0.86313
2522.81	0.98753						2522.81	0.90853						2522.81	0.86294
2524.74	0.98757						2524.74	0.90612						2524.74	0.86274
2526.67	0.98789						2526.67	0.90358						2526.67	0.86254
2528.6	0.9882						2528.6	0.90095						2528.6	0.86233
2530.52	0.98863						2530.52	0.89835						2530.52	0.86211
2532.45	0.98909						2532.45	0.8959						2532.45	0.86187
2534.38	0.98893						2534.38	0.89372						2534.38	0.86163
2536.31	0.98713						2536.31	0.89185						2536.31	0.86139
2538.24	0.98488						2538.24	0.89028						2538.24	0.86114
2540.17	0.98306						2540.17	0.88893						2540.17	0.86089
2542.1	0.98065						2542.1	0.88769						2542.1	0.86065
2544.03	0.9785						2544.03	0.88649						2544.03	0.8604
2545.95	0.97829						2545.95	0.88524						2545.95	0.86015
2547.88	0.97891						2547.88	0.88394						2547.88	0.85989
2549.81	0.97808						2549.81	0.88257						2549.81	0.85964
2551.74	0.97577						2551.74	0.88116						2551.74	0.85943
2553.67	0.97365						2553.67	0.87975						2553.67	0.85926
2555.6	0.97176						2555.6	0.87838						2555.6	0.85913
2557.53	0.97009						2557.53	0.87707						2557.53	0.85904
2559.46	0.96906						2559.46	0.87582						2559.46	0.85898
2561.38	0.96805						2561.38	0.87459						2561.38	0.85895
2563.31	0.9662						2563.31	0.87332						2563.31	0.85896
2565.24	0.96327						2565.24	0.87195						2565.24	0.85901
2567.17	0.9596						2567.17	0.8704						2567.17	0.85907
2569.1	0.95661						2569.1	0.86867						2569.1	0.85915
2571.03	0.95434						2571.03	0.86679						2571.03	0.85922
2572.96	0.95191						2572.96	0.86487						2572.96	0.85928
2574.89	0.94949						2574.89	0.86306						2574.89	0.8593
2576.81	0.94716						2576.81	0.86146						2576.81	0.8593
2578.74	0.94354						2578.74	0.86012						2578.74	0.85928
2580.67	0.93767						2580.67	0.85902						2580.67	0.85925
2582.6	0.93164						2582.6	0.85809						2582.6	0.85919
2584.53	0.92705						2584.53	0.85724						2584.53	0.85912
2586.46	0.92227						2586.46	0.85642						2586.46	0.85901
2588.39	0.91615						2588.39	0.85564						2588.39	0.85887
2590.32	0.91012						2590.32	0.85488						2590.32	0.85872
2592.24	0.90504						2592.24	0.85415						2592.24	0.85858
2594.17	0.90012						2594.17	0.85345						2594.17	0.85845
2596.1	0.89471						2596.1	0.85276						2596.1	0.85833
2598.03	0.88835						2598.03	0.85206						2598.03	0.85821
2599.96	0.88063						2599.96	0.85132						2599.96	0.85808
2601.89	0.87238						2601.89	0.85052						2601.89	0.85793
2603.82	0.86445						2603.82	0.84964						2603.82	0.85777
2605.75	0.85581						2605.75	0.84866						2605.75	0.8576
2607.67	0.84448						2607.67	0.84757						2607.67	0.85743
2609.6	0.83029						2609.6	0.84636						2609.6	0.85725
2611.53	0.81521						2611.53	0.84503						2611.53	0.85707
2613.46	0.80034						2613.46	0.84355						2613.46	0.85687
2615.39	0.78495						2615.39	0.84192						2615.39	0.85665
2617.32	0.76744						2617.32	0.84014						2617.32	0.85642
2619.25	0.74765						2619.25	0.83823						2619.25	0.85619
2621.18	0.72799						2621.18	0.83621						2621.18	0.85596
2623.1	0.7088						2623.1	0.83409						2623.1	0.85574
2625.03	0.68868						2625.03	0.83187						2625.03	0.85551
2626.96	0.66768						2626.96	0.82956						2626.96	0.85527
2628.89	0.64602						2628.89	0.82718						2628.89	0.85501
2630.82	0.62347						2630.82	0.8248						2630.82	0.85474
2632.75	0.60116						2632.75	0.8225						2632.75	0.85446
2634.68	0.57996						2634.68	0.82037						2634.68	0.85417
2636.61	0.55942						2636.61	0.81846						2636.61	0.85388
2638.53	0.53934						2638.53	0.81674						2638.53	0.8536
2640.46	0.52105						2640.46	0.81516						2640.46	0.85331
2642.39	0.50619						2642.39	0.81364						2642.39	0.85301
2644.32	0.49436						2644.32	0.81213						2644.32	0.85272
2646.25	0.48374						2646.25	0.81062						2646.25	0.85242
2648.18	0.47398						2648.18	0.80909						2648.18	0.85212
2650.11	0.46651						2650.11	0.80755						2650.11	0.85183
2652.04	0.46163						2652.04	0.80595						2652.04	0.85157
2653.96	0.45867						2653.96	0.80427						2653.96	0.85132
2655.89	0.4568						2655.89	0.80247						2655.89	0.85107
2657.82	0.45547						2657.82	0.80058						2657.82	0.85083
2659.75	0.4541						2659.75	0.79862						2659.75	0.8506
2661.68	0.45194						2661.68	0.79666						2661.68	0.8504
2663.61	0.44877						2663.61	0.79473						2663.61	0.85024
2665.54	0.44584						2665.54	0.79284						2665.54	0.85014
2667.47	0.44385						2667.47	0.79102						2667.47	0.85008
2669.39	0.44232						2669.39	0.78929						2669.39	0.85007
2671.32	0.44075						2671.32	0.78769						2671.32	0.85006
2673.25	0.43881						2673.25	0.78631						2673.25	0.85006
2675.18	0.43558						2675.18	0.78527						2675.18	0.85006
2677.11	0.43055						2677.11	0.78466						2677.11	0.85005
2679.04	0.42491						2679.04	0.78446						2679.04	0.85002
2680.97	0.41907						2680.97	0.7846						2680.97	0.84997
2682.9	0.41215						2682.9	0.78488						2682.9	0.8499
2684.82	0.40407						2684.82	0.78509						2684.82	0.84979
2686.75	0.39471						2686.75	0.78508						2686.75	0.84964
2688.68	0.38404						2688.68	0.7848						2688.68	0.84946
2690.61	0.37182						2690.61	0.7843						2690.61	0.84925
2692.54	0.3573						2692.54	0.78364						2692.54	0.84902
2694.47	0.34082						2694.47	0.78285						2694.47	0.84878
2696.4	0.32441						2696.4	0.78194						2696.4	0.84855
2698.33	0.30819						2698.33	0.78086						2698.33	0.84832
2700.25	0.29142						2700.25	0.7796						2700.25	0.8481
2702.18	0.27387						2702.18	0.77819						2702.18	0.84787
2704.11	0.25559						2704.11	0.77665						2704.11	0.84764
2706.04	0.23695						2706.04	0.77499						2706.04	0.84738
2707.97	0.21838						2707.97	0.77322						2707.97	0.84711
2709.9	0.19989						2709.9	0.77132						2709.9	0.84685
2711.83	0.18166						2711.83	0.76932						2711.83	0.8466
2713.76	0.16439						2713.76	0.76728						2713.76	0.84635
2715.68	0.14845						2715.68	0.76528						2715.68	0.84612
2717.61	0.13384						2717.61	0.76343						2717.61	0.84588
2719.54	0.12049						2719.54	0.76179						2719.54	0.84563
2721.47	0.10837						2721.47	0.76033						2721.47	0.84536
2723.4	0.09745						2723.4	0.75899						2723.4	0.84507
2725.33	0.08772						2725.33	0.75765						2725.33	0.84477
2727.26	0.07904						2727.26	0.75626						2727.26	0.84448
2729.19	0.07139						2729.19	0.75478						2729.19	0.84419
2731.11	0.06493						2731.11	0.75325						2731.11	0.84389
2733.04	0.05942						2733.04	0.75173						2733.04	0.84359
2734.97	0.0547						2734.97	0.75029						2734.97	0.84328
2736.9	0.05077						2736.9	0.74897						2736.9	0.84299
2738.83	0.04749						2738.83	0.74772						2738.83	0.84273
2740.76	0.04481						2740.76	0.74647						2740.76	0.84247
2742.69	0.04259						2742.69	0.74511						2742.69	0.84223
2744.62	0.04065						2744.62	0.7436						2744.62	0.84199
2746.54	0.03897						2746.54	0.74194						2746.54	0.84173
2748.47	0.03754						2748.47	0.74018						2748.47	0.84146
2750.4	0.03626						2750.4	0.73838						2750.4	0.84116
2752.33	0.03506						2752.33	0.73654						2752.33	0.84086
2754.26	0.03386						2754.26	0.73466						2754.26	0.84056
2756.19	0.03258						2756.19	0.7327						2756.19	0.84021
2758.12	0.03119						2758.12	0.7307						2758.12	0.83982
2760.05	0.02987						2760.05	0.72873						2760.05	0.8394
2761.97	0.02862						2761.97	0.72686						2761.97	0.83894
2763.9	0.02731						2763.9	0.72517						2763.9	0.83844
2765.83	0.02602						2765.83	0.72364						2765.83	0.83789
2767.76	0.0249						2767.76	0.72223						2767.76	0.83726
2769.69	0.0239						2769.69	0.72089						2769.69	0.83654
2771.62	0.02295						2771.62	0.71959						2771.62	0.83571
2773.55	0.02206						2773.55	0.71836						2773.55	0.83479
2775.48	0.02123						2775.48	0.71721						2775.48	0.83381
2777.4	0.02055						2777.4	0.71614						2777.4	0.83277
2779.33	0.02002						2779.33	0.71517						2779.33	0.83167
2781.26	0.01958						2781.26	0.71428						2781.26	0.83053
2783.19	0.01923						2783.19	0.71345						2783.19	0.82937
2785.12	0.01895						2785.12	0.71268						2785.12	0.82821
2787.05	0.01876						2787.05	0.71192						2787.05	0.82706
2788.98	0.01868						2788.98	0.71121						2788.98	0.82595
2790.91	0.01871						2790.91	0.71056						2790.91	0.82492
2792.83	0.01885						2792.83	0.71005						2792.83	0.82398
2794.76	0.01907						2794.76	0.70972						2794.76	0.82315
2796.69	0.01945						2796.69	0.70954						2796.69	0.82244
2798.62	0.02003						2798.62	0.70946						2798.62	0.82184
2800.55	0.02081						2800.55	0.70939						2800.55	0.82135
2802.48	0.02175						2802.48	0.70929						2802.48	0.82097
2804.41	0.02268						2804.41	0.70916						2804.41	0.82068
2806.34	0.02389						2806.34	0.70903						2806.34	0.82045
2808.26	0.02562						2808.26	0.70891						2808.26	0.82022
2810.19	0.02765						2810.19	0.70878						2810.19	0.81996
2812.12	0.0299						2812.12	0.7086						2812.12	0.81965
2814.05	0.03267						2814.05	0.70833						2814.05	0.81926
2815.98	0.03606						2815.98	0.70797						2815.98	0.81876
2817.91	0.04014						2817.91	0.70758						2817.91	0.81811
2819.84	0.04468						2819.84	0.70723						2819.84	0.81726
2821.77	0.04877						2821.77	0.70701						2821.77	0.81618
2823.69	0.05312						2823.69	0.70701						2823.69	0.81485
2825.62	0.05845						2825.62	0.70735						2825.62	0.81325
2827.55	0.06444						2827.55	0.70806						2827.55	0.81139
2829.48	0.0708						2829.48	0.70915						2829.48	0.80927
2831.41	0.07726						2831.41	0.71057						2831.41	0.80691
2833.34	0.0836						2833.34	0.71226						2833.34	0.80431
2835.27	0.08959						2835.27	0.71421						2835.27	0.80142
2837.2	0.09519						2837.2	0.71645						2837.2	0.79818
2839.12	0.09995						2839.12	0.71905						2839.12	0.79461
2841.05	0.10348						2841.05	0.72206						2841.05	0.79075
2842.98	0.10656						2842.98	0.72543						2842.98	0.7867
2844.91	0.1094						2844.91	0.72909						2844.91	0.78258
2846.84	0.11146						2846.84	0.73289						2846.84	0.77854
2848.77	0.1126						2848.77	0.73668						2848.77	0.7747
2850.7	0.11276						2850.7	0.74033						2850.7	0.77115
2852.63	0.11183						2852.63	0.74374						2852.63	0.76799
2854.55	0.11106						2854.55	0.74684						2854.55	0.76533
2856.48	0.11068						2856.48	0.74961						2856.48	0.76327
2858.41	0.11001						2858.41	0.75213						2858.41	0.76187
2860.34	0.10924						2860.34	0.7545						2860.34	0.7611
2862.27	0.1088						2862.27	0.75685						2862.27	0.76083
2864.2	0.10877						2864.2	0.75929						2864.2	0.76078
2866.13	0.10925						2866.13	0.76187						2866.13	0.76065
2868.06	0.11036						2868.06	0.76462						2868.06	0.76013
2869.98	0.11212						2869.98	0.76754						2869.98	0.75901
2871.91	0.11432						2871.91	0.77059						2871.91	0.7572
2873.84	0.11626						2873.84	0.77374						2873.84	0.75469
2875.77	0.11947						2875.77	0.77696						2875.77	0.75159
2877.7	0.12485						2877.7	0.78022						2877.7	0.74807
2879.63	0.13196						2879.63	0.78351						2879.63	0.74433
2881.56	0.13996						2881.56	0.78684						2881.56	0.74062
2883.49	0.148						2883.49	0.79017						2883.49	0.73717
2885.41	0.15682						2885.41	0.79347						2885.41	0.73414
2887.34	0.16728						2887.34	0.79668						2887.34	0.73164
2889.27	0.17856						2889.27	0.79973						2889.27	0.72968
2891.2	0.18972						2891.2	0.80255						2891.2	0.72815
2893.13	0.2017						2893.13	0.8051						2893.13	0.72684
2895.06	0.21546						2895.06	0.80737						2895.06	0.72548
2896.99	0.23086						2896.99	0.80934						2896.99	0.72384
2898.92	0.247						2898.92	0.81105						2898.92	0.72173
2900.84	0.26295						2900.84	0.81255						2900.84	0.71904
2902.77	0.27784						2902.77	0.81397						2902.77	0.71574
2904.7	0.29124						2904.7	0.81544						2904.7	0.71188
2906.63	0.30443						2906.63	0.81708						2906.63	0.7076
2908.56	0.31637						2908.56	0.81898						2908.56	0.70299
2910.49	0.3262						2910.49	0.82115						2910.49	0.69815
2912.42	0.33345						2912.42	0.82356						2912.42	0.69317
2914.35	0.3378						2914.35	0.82611						2914.35	0.68818
2916.27	0.33986						2916.27	0.82873						2916.27	0.68338
2918.2	0.3399						2918.2	0.83131						2918.2	0.67901
2920.13	0.3372						2920.13	0.70999						2920.13	0.67535
2922.06	0.33154						2922.06	0.69969						2922.06	0.67273
2923.99	0.32443						2923.99	0.69025						2923.99	0.67143
2925.92	0.31788						2925.92	0.6808						2925.92	0.67165
2927.85	0.31182						2927.85	0.6713						2927.85	0.67351
2929.78	0.30592						2929.78	0.66368						2929.78	0.67699
2931.7	0.30013						2931.7	0.65806						2931.7	0.68198
2933.63	0.29435						2933.63	0.65377						2933.63	0.68825
2935.56	0.28835						2935.56	0.65068						2935.56	0.69548
2937.49	0.28208						2937.49	0.64871						2937.49	0.70331
2939.42	0.27596						2939.42	0.64712						2939.42	0.71135
2941.35	0.27019						2941.35	0.64508						2941.35	0.71926
2943.28	0.26381						2943.28	0.64245						2943.28	0.72676
2945.21	0.2561						2945.21	0.63932						2945.21	0.73375
2947.13	0.24734						2947.13	0.63476						2947.13	0.74026
2949.06	0.23797						2949.06	0.62836						2949.06	0.74638
2950.99	0.2277						2950.99	0.62161						2950.99	0.75229
2952.92	0.21625						2952.92	0.6161						2952.92	0.75814
2954.85	0.2044						2954.85	0.61082						2954.85	0.76402
2956.78	0.19364						2956.78	0.60521						2956.78	0.7699
2958.71	0.18362						2958.71	0.59926						2958.71	0.77577
2960.64	0.17394						2960.64	0.59324						2960.64	0.7816
2962.56	0.16462						2962.56	0.58745						2962.56	0.78729
2964.49	0.15578						2964.49	0.58151						2964.49	0.79269
2966.42	0.14746						2966.42	0.57536						2966.42	0.79773
2968.35	0.13948						2968.35	0.56986						2968.35	0.80236
2970.28	0.13163						2970.28	0.56525						2970.28	0.80655
2972.21	0.12377						2972.21	0.56183						2972.21	0.81028
2974.14	0.11589						2974.14	0.55984						2974.14	0.81355
2976.07	0.10817						2976.07	0.55891						2976.07	0.81641
2977.99	0.10086						2977.99	0.55871						2977.99	0.81895
2979.92	0.09399						2979.92	0.55916						2979.92	0.82126
2981.85	0.08758						2981.85	0.56001						2981.85	0.82332
2983.78	0.08177						2983.78	0.5607						2983.78	0.82512
2985.71	0.07661						2985.71	0.56061						2985.71	0.82664
2987.64	0.07214						2987.64	0.55934						2987.64	0.82789
2989.57	0.06838						2989.57	0.55717						2989.57	0.82898
2991.5	0.06524						2991.5	0.5548						2991.5	0.82992
2993.42	0.06254						2993.42	0.55187						2993.42	0.83069
2995.35	0.06029						2995.35	0.54783						2995.35	0.83134
2997.28	0.05854						2997.28	0.54276						2997.28	0.83195
2999.21	0.05725						2999.21	0.53737						2999.21	0.83255
3001.14	0.05653						3001.14	0.53208						3001.14	0.83311
3003.07	0.05657						3003.07	0.5272						3003.07	0.83359
3005	0.0574						3005	0.52314						3005	0.83397
3006.93	0.05906						3006.93	0.52						3006.93	0.83426
3008.85	0.0619						3008.85	0.5177						3008.85	0.83451
3010.78	0.06609						3010.78	0.51654						3010.78	0.83473
3012.71	0.07154						3012.71	0.5172						3012.71	0.83484
3014.64	0.07836						3014.64	0.51989						3014.64	0.83484
3016.57	0.08634						3016.57	0.5243						3016.57	0.83482
3018.5	0.09522						3018.5	0.53022						3018.5	0.83485
3020.43	0.1052						3020.43	0.53736						3020.43	0.83491
3022.36	0.11628						3022.36	0.54573						3022.36	0.83491
3024.28	0.1281						3024.28	0.55565						3024.28	0.83482
3026.21	0.14042						3026.21	0.56685						3026.21	0.83471
3028.14	0.15312						3028.14	0.57868						3028.14	0.83464
3030.07	0.16604						3030.07	0.5905						3030.07	0.8346
3032	0.17907						3032	0.60176						3032	0.83454
3033.93	0.19219						3033.93	0.61226						3033.93	0.83449
3035.86	0.20526						3035.86	0.62211						3035.86	0.83441
3037.79	0.2183						3037.79	0.63106						3037.79	0.83425
3039.71	0.23122						3039.71	0.63897						3039.71	0.83407
3041.64	0.24367						3041.64	0.64578						3041.64	0.83395
3043.57	0.25556						3043.57	0.65105						3043.57	0.83383
3045.5	0.26675						3045.5	0.655						3045.5	0.83368
3047.43	0.27665						3047.43	0.65862						3047.43	0.83356
3049.36	0.28491						3049.36	0.66194						3049.36	0.83349
3051.29	0.29161						3051.29	0.66443						3051.29	0.83347
3053.22	0.29642						3053.22	0.66592						3053.22	0.83345
3055.14	0.299						3055.14	0.66638						3055.14	0.83335
3057.07	0.29943						3057.07	0.66568						3057.07	0.83318
3059	0.29804						3059	0.66377						3059	0.83295
3060.93	0.29509						3060.93	0.66079						3060.93	0.83266
3062.86	0.29095						3062.86	0.65699						3062.86	0.83239
3064.79	0.28611						3064.79	0.65264						3064.79	0.83222
3066.72	0.28089						3066.72	0.64825						3066.72	0.83213
3068.65	0.27541						3068.65	0.64468						3068.65	0.83204
3070.57	0.26971						3070.57	0.64265						3070.57	0.83199
3072.5	0.26394						3072.5	0.64228						3072.5	0.83198
3074.43	0.25831						3074.43	0.64349						3074.43	0.83192
3076.36	0.25267						3076.36	0.64607						3076.36	0.83175
3078.29	0.24682						3078.29	0.64965						3078.29	0.83155
3080.22	0.2408						3080.22	0.65377						3080.22	0.83147
3082.15	0.23481						3082.15	0.65795						3082.15	0.83144
3084.08	0.2292						3084.08	0.66191						3084.08	0.83137
3086	0.22443						3086	0.66568						3086	0.83125
3087.93	0.22098						3087.93	0.6695						3087.93	0.83113
3089.86	0.21923						3089.86	0.67379						3089.86	0.83092
3091.79	0.21945						3091.79	0.67891						3091.79	0.83062
3093.72	0.22192						3093.72	0.68511						3093.72	0.83037
3095.65	0.22672						3095.65	0.69267						3095.65	0.83019
3097.58	0.23367						3097.58	0.70175						3097.58	0.82999
3099.51	0.24236						3099.51	0.71228						3099.51	0.82975
3101.43	0.25221						3101.43	0.72405						3101.43	0.82952
3103.36	0.26247						3103.36	0.73665						3103.36	0.82934
3105.29	0.27224						3105.29	0.74953						3105.29	0.82918
3107.22	0.28067						3107.22	0.76204						3107.22	0.82904
3109.15	0.28695						3109.15	0.77345						3109.15	0.82896
3111.08	0.2905						3111.08	0.78299						3111.08	0.82888
3113.01	0.29098						3113.01	0.79						3113.01	0.82874
3114.94	0.28828						3114.94	0.79406						3114.94	0.82852
3116.86	0.28257						3116.86	0.79508						3116.86	0.82832
3118.79	0.27416						3118.79	0.79318						3118.79	0.82813
3120.72	0.2634						3120.72	0.78875						3120.72	0.82779
3122.65	0.25079						3122.65	0.78233						3122.65	0.82728
3124.58	0.23699						3124.58	0.77462						3124.58	0.8267
3126.51	0.22274						3126.51	0.76648						3126.51	0.82611
3128.44	0.20877						3128.44	0.75873						3128.44	0.82549
3130.37	0.19584						3130.37	0.75203						3130.37	0.82491
3132.29	0.18461						3132.29	0.74682						3132.29	0.82437
3134.22	0.17565						3134.22	0.74329						3134.22	0.82386
3136.15	0.16937						3136.15	0.74148						3136.15	0.82337
3138.08	0.16611						3138.08	0.74134						3138.08	0.82295
3140.01	0.16612						3140.01	0.74281						3140.01	0.82256
3141.94	0.16954						3141.94	0.74574						3141.94	0.82217
3143.87	0.17639						3143.87	0.74983						3143.87	0.82175
3145.8	0.18648						3145.8	0.75467						3145.8	0.82131
3147.72	0.1994						3147.72	0.75982						3147.72	0.82092
3149.65	0.21449						3149.65	0.76485						3149.65	0.82053
3151.58	0.2309						3151.58	0.76935						3151.58	0.82006
3153.51	0.24769						3153.51	0.77295						3153.51	0.81955
3155.44	0.26392						3155.44	0.77545						3155.44	0.81908
3157.37	0.27879						3157.37	0.77678						3157.37	0.81863
3159.3	0.2916						3159.3	0.77695						3159.3	0.81816
3161.23	0.30186						3161.23	0.77616						3161.23	0.81765
3163.15	0.30926						3163.15	0.7747						3163.15	0.81719
3165.08	0.31372						3165.08	0.77285						3165.08	0.81676
3167.01	0.31539						3167.01	0.77078						3167.01	0.81635
3168.94	0.3146						3168.94	0.76846						3168.94	0.81598
3170.87	0.31185						3170.87	0.76577						3170.87	0.81567
3172.8	0.30767						3172.8	0.76251						3172.8	0.81535
3174.73	0.30263						3174.73	0.75847						3174.73	0.81497
3176.66	0.29731						3176.66	0.75351						3176.66	0.81453
3178.58	0.29223						3178.58	0.74754						3178.58	0.81404
3180.51	0.28785						3180.51	0.7405						3180.51	0.81353
3182.44	0.28441						3182.44	0.7324						3182.44	0.81306
3184.37	0.28193						3184.37	0.72332						3184.37	0.81263
3186.3	0.28023						3186.3	0.71348						3186.3	0.81218
3188.23	0.27904						3188.23	0.70317						3188.23	0.81167
3190.16	0.27801						3190.16	0.69278						3190.16	0.8111
3192.09	0.2768						3192.09	0.68271						3192.09	0.81054
3194.01	0.27509						3194.01	0.67324						3194.01	0.81006
3195.94	0.27264						3195.94	0.66445						3195.94	0.8096
3197.87	0.26925						3197.87	0.6562						3197.87	0.80912
3199.8	0.26482						3199.8	0.64811						3199.8	0.80869
3201.73	0.25928						3201.73	0.63971						3201.73	0.80827
3203.66	0.25259						3203.66	0.63051						3203.66	0.80779
3205.59	0.24479						3205.59	0.62013						3205.59	0.80732
3207.52	0.236						3207.52	0.60836						3207.52	0.80686
3209.44	0.22637						3209.44	0.59516						3209.44	0.80635
3211.37	0.21604						3211.37	0.58067						3211.37	0.80584
3213.3	0.20508						3213.3	0.56519						3213.3	0.80536
3215.23	0.19347						3215.23	0.5491						3215.23	0.80487
3217.16	0.18123						3217.16	0.53282						3217.16	0.80431
3219.09	0.16843						3219.09	0.51667						3219.09	0.80374
3221.02	0.15521						3221.02	0.50087						3221.02	0.80318
3222.95	0.14176						3222.95	0.48558						3222.95	0.80265
3224.87	0.12834						3224.87	0.47096						3224.87	0.80213
3226.8	0.11523						3226.8	0.45718						3226.8	0.80158
3228.73	0.10277						3228.73	0.44448						3228.73	0.80104
3230.66	0.09135						3230.66	0.43308						3230.66	0.80057
3232.59	0.08138						3232.59	0.42327						3232.59	0.80011
3234.52	0.0733						3234.52	0.41533						3234.52	0.79963
3236.45	0.06752						3236.45	0.40959						3236.45	0.79912
3238.38	0.06435						3238.38	0.40638						3238.38	0.79853
3240.3	0.06394						3240.3	0.40601						3240.3	0.7979
3242.23	0.06626						3242.23	0.40858						3242.23	0.79728
3244.16	0.07099						3244.16	0.41388						3244.16	0.79667
3246.09	0.07757						3246.09	0.42128						3246.09	0.79604
3248.02	0.0853						3248.02	0.4298						3248.02	0.79536
3249.95	0.09338						3249.95	0.43824						3249.95	0.79465
3251.88	0.10106						3251.88	0.44532						3251.88	0.79392
3253.81	0.10764						3253.81	0.44996						3253.81	0.79313
3255.73	0.11257						3255.73	0.45143						3255.73	0.79227
3257.66	0.11546						3257.66	0.44951						3257.66	0.79143
3259.59	0.11617						3259.59	0.44443						3259.59	0.79076
3261.52	0.11478						3261.52	0.43685						3261.52	0.79022
3263.45	0.11161						3263.45	0.42763						3263.45	0.78965
3265.38	0.10706						3265.38	0.4177						3265.38	0.78897
3267.31	0.10157						3267.31	0.40781						3267.31	0.78825
3269.24	0.09557						3269.24	0.39847						3269.24	0.78755
3271.16	0.08937						3271.16	0.38998						3271.16	0.78682
3273.09	0.08316						3273.09	0.38237						3273.09	0.78602
3275.02	0.077						3275.02	0.37551						3275.02	0.78514
3276.95	0.07089						3276.95	0.36918						3276.95	0.78422
3278.88	0.06479						3278.88	0.36315						3278.88	0.78328
3280.81	0.0587						3280.81	0.35721						3280.81	0.78234
3282.74	0.05264						3282.74	0.35123						3282.74	0.78145
3284.67	0.04669						3284.67	0.34512						3284.67	0.7806
3286.59	0.04095						3286.59	0.33887						3286.59	0.77984
3288.52	0.03553						3288.52	0.33253						3288.52	0.77921
3290.45	0.03052						3290.45	0.32628						3290.45	0.77873
3292.38	0.02603						3292.38	0.32036						3292.38	0.77839
3294.31	0.0221						3294.31	0.315						3294.31	0.77821
3296.24	0.01877						3296.24	0.31037						3296.24	0.77822
3298.17	0.01605						3298.17	0.30652						3298.17	0.77838
3300.1	0.01391						3300.1	0.30337						3300.1	0.77865
3302.02	0.01231						3302.02	0.3008						3302.02	0.77896
3303.95	0.01118						3303.95	0.29862						3303.95	0.77933
3305.88	0.01045						3305.88	0.29668						3305.88	0.77974
3307.81	0.01003						3307.81	0.29489						3307.81	0.7802
3309.74	0.00984						3309.74	0.29325						3309.74	0.78067
3311.67	0.00981						3311.67	0.29179						3311.67	0.78115
3313.6	0.00986						3313.6	0.29058						3313.6	0.7816
3315.53	0.00997						3315.53	0.28966						3315.53	0.7819
3317.45	0.01012						3317.45	0.28912						3317.45	0.78197
3319.38	0.01031						3319.38	0.28898						3319.38	0.78184
3321.31	0.01053						3321.31	0.28924						3321.31	0.78159
3323.24	0.01081						3323.24	0.28986						3323.24	0.78132
3325.17	0.0112						3325.17	0.29082						3325.17	0.781
3327.1	0.01174						3327.1	0.29208						3327.1	0.78061
3329.03	0.01251						3329.03	0.29363						3329.03	0.7801
3330.96	0.01357						3330.96	0.29555						3330.96	0.77946
3332.88	0.01495						3332.88	0.29798						3332.88	0.77867
3334.81	0.01666						3334.81	0.30099						3334.81	0.77777
3336.74	0.01864						3336.74	0.30456						3336.74	0.7768
3338.67	0.02084						3338.67	0.3086						3338.67	0.77582
3340.6	0.02316						3340.6	0.31291						3340.6	0.77489
3342.53	0.02547						3342.53	0.31719						3342.53	0.77397
3344.46	0.02766						3344.46	0.32109						3344.46	0.77298
3346.39	0.02965						3346.39	0.32423						3346.39	0.77192
3348.31	0.03138						3348.31	0.32631						3348.31	0.77085
3350.24	0.03281						3350.24	0.32716						3350.24	0.76984
3352.17	0.03398						3352.17	0.32677						3352.17	0.76895
3354.1	0.03493						3354.1	0.32537						3354.1	0.76812
3356.03	0.03571						3356.03	0.32332						3356.03	0.76727
3357.96	0.03641						3357.96	0.32099						3357.96	0.7664
3359.89	0.03711						3359.89	0.31878						3359.89	0.76546
3361.82	0.03788						3361.82	0.31703						3361.82	0.76443
3363.75	0.0388						3363.75	0.31598						3363.75	0.76332
3365.67	0.03995						3365.67	0.31579						3365.67	0.76215
3367.6	0.04138						3367.6	0.3165						3367.6	0.761
3369.53	0.04317						3369.53	0.3181						3369.53	0.75995
3371.46	0.04538						3371.46	0.32056						3371.46	0.75895
3373.39	0.04809						3373.39	0.32383						3373.39	0.75784
3375.32	0.0513						3375.32	0.32789						3375.32	0.75665
3377.25	0.055						3377.25	0.3327						3377.25	0.75562
3379.18	0.05911						3379.18	0.33819						3379.18	0.75483
3381.1	0.06349						3381.1	0.34424						3381.1	0.75422
3383.03	0.06798						3383.03	0.35063						3383.03	0.75375
3384.96	0.07245						3384.96	0.35708						3384.96	0.75332
3386.89	0.07678						3386.89	0.36329						3386.89	0.75289
3388.82	0.08098						3388.82	0.36893						3388.82	0.75249
3390.75	0.08511						3390.75	0.37375						3390.75	0.75208
3392.68	0.08934						3392.68	0.37762						3392.68	0.75159
3394.61	0.09394						3394.61	0.38057						3394.61	0.75103
3396.53	0.0992						3396.53	0.38275						3396.53	0.75045
3398.46	0.10544						3398.46	0.38444						3398.46	0.7499
3400.39	0.11293						3400.39	0.38602						3400.39	0.74934
3402.32	0.1219						3402.32	0.38795						3402.32	0.74862
3404.25	0.13245						3404.25	0.39071						3404.25	0.74782
3406.18	0.1446						3406.18	0.3947						3406.18	0.74729
3408.11	0.15821						3408.11	0.40024						3408.11	0.74709
3410.04	0.17305						3410.04	0.40749						3410.04	0.74693
3411.96	0.18877						3411.96	0.41648						3411.96	0.74669
3413.89	0.20503						3413.89	0.42708						3413.89	0.74643
3415.82	0.22148						3415.82	0.43904						3415.82	0.74622
3417.75	0.23786						3417.75	0.452						3417.75	0.74609
3419.68	0.25397						3419.68	0.46558						3419.68	0.74601
3421.61	0.26969						3421.61	0.4794						3421.61	0.74589
3423.54	0.28491						3423.54	0.49309						3423.54	0.74574
3425.47	0.29952						3425.47	0.50638						3425.47	0.7456
3427.39	0.31336						3427.39	0.51902						3427.39	0.7455
3429.32	0.32622						3429.32	0.53082						3429.32	0.74544
3431.25	0.33786						3431.25	0.54166						3431.25	0.74559
3433.18	0.34808						3433.18	0.5515						3433.18	0.74614
3435.11	0.35669						3435.11	0.56029						3435.11	0.74691
3437.04	0.36353						3437.04	0.56796						3437.04	0.74772
3438.97	0.36854						3438.97	0.57446						3438.97	0.74839
3440.9	0.37182						3440.9	0.57981						3440.9	0.74887
3442.82	0.37366						3442.82	0.58414						3442.82	0.74928
3444.75	0.37467						3444.75	0.58764						3444.75	0.74973
3446.68	0.37565						3446.68	0.5906						3446.68	0.75037
3448.61	0.37745						3448.61	0.5933						3448.61	0.75112
3450.54	0.38078						3450.54	0.59597						3450.54	0.75186
3452.47	0.38611						3452.47	0.59885						3452.47	0.7526
3454.4	0.39369						3454.4	0.60216						3454.4	0.75335
3456.33	0.40359						3456.33	0.60605						3456.33	0.75411
3458.25	0.41563						3458.25	0.61059						3458.25	0.75493
3460.18	0.42955						3460.18	0.61576						3460.18	0.75592
3462.11	0.44501						3462.11	0.62154						3462.11	0.75709
3464.04	0.46164						3464.04	0.62792						3464.04	0.75823
3465.97	0.47905						3465.97	0.63492						3465.97	0.75929
3467.9	0.49688						3467.9	0.64259						3467.9	0.76045
3469.83	0.51472						3469.83	0.65097						3469.83	0.76159
3471.76	0.53212						3471.76	0.66002						3471.76	0.76268
3473.68	0.54851						3473.68	0.66956						3473.68	0.76388
3475.61	0.56328						3475.61	0.6793						3475.61	0.76516
3477.54	0.57573						3477.54	0.68879						3477.54	0.7664
3479.47	0.58508						3479.47	0.69745						3479.47	0.76762
3481.4	0.59059						3481.4	0.70469						3481.4	0.76894
3483.33	0.59177						3483.33	0.71001						3483.33	0.77021
3485.26	0.58847						3485.26	0.71307						3485.26	0.7713
3487.19	0.58101						3487.19	0.71367						3487.19	0.77269
3489.11	0.57022						3489.11	0.71193						3489.11	0.77469
3491.04	0.55744						3491.04	0.70819						3491.04	0.77669
3492.97	0.54443						3492.97	0.70306						3492.97	0.7784
3494.9	0.53309						3494.9	0.6974						3494.9	0.78036
3496.83	0.5253						3496.83	0.69218						3496.83	0.78273
3498.76	0.52264						3498.76	0.68839						3498.76	0.78489
3500.69	0.52624						3500.69	0.68685						3500.69	0.7865
3502.62	0.53665						3502.62	0.6882						3502.62	0.78781
3504.54	0.55381						3504.54	0.69283						3504.54	0.78887
3506.47	0.57711						3506.47	0.70084						3506.47	0.78958
3508.4	0.6055						3508.4	0.71204						3508.4	0.79034
3510.33	0.63759						3510.33	0.72598						3510.33	0.79156
3512.26	0.67181						3512.26	0.74202						3512.26	0.79327
3514.19	0.7066						3514.19	0.75936						3514.19	0.79527
3516.12	0.74047						3516.12	0.77725						3516.12	0.79732
3518.05	0.7723						3518.05	0.79503						3518.05	0.79942
3519.97	0.80134						3519.97	0.81222						3519.97	0.80147
3521.9	0.82721						3521.9	0.82847						3521.9	0.80324
3523.83	0.8498						3523.83	0.84354						3523.83	0.8048
3525.76	0.86923						3525.76	0.85732						3525.76	0.80599
3527.69	0.88582						3527.69	0.86984						3527.69	0.80659
3529.62	0.89998						3529.62	0.88122						3529.62	0.80724
3531.55	0.91221						3531.55	0.89163						3531.55	0.8087
3533.48	0.92293						3533.48	0.90123						3533.48	0.81026
3535.4	0.93246						3535.4	0.91015						3535.4	0.81143
3537.33	0.941						3537.33	0.91852						3537.33	0.81301
3539.26	0.94873						3539.26	0.92647						3539.26	0.81526
3541.19	0.95567						3541.19	0.93406						3541.19	0.81748
3543.12	0.96175						3543.12	0.94133						3543.12	0.81942
3545.05	0.96685						3545.05	0.94826						3545.05	0.82108
3546.98	0.97096						3546.98	0.95479						3546.98	0.82192
3548.91	0.97424						3548.91	0.96087						3548.91	0.82203
3550.83	0.97693						3550.83	0.96649						3550.83	0.8234
3552.76	0.97929						3552.76	0.97167						3552.76	0.82737
3554.69	0.98147						3554.69	0.97641						3554.69	0.83112
3556.62	0.98371						3556.62	0.98068						3556.62	0.83315
3558.55	0.98608						3558.55	0.98448						3558.55	0.83455
3560.48	0.9886						3560.48	0.98786						3560.48	0.8365
3562.41	0.99118						3562.41	0.99085						3562.41	0.83871
3564.34	0.99373						3564.34	0.99346						3564.34	0.84019
3566.26	0.99609						3566.26	0.99568						3566.26	0.8409
3568.19	0.99809						3568.19	0.99753						3568.19	0.84105
3570.12	0.99949						3570.12	0.999						3570.12	0.84068
3572.05	1						3572.05	1.00009						3572.05	0.84141
3573.98	0.99985						3573.98	1.00084						3573.98	0.84346
3575.91	0.99861						3575.91	1.00133						3575.91	0.84474
3577.84	0.99641						3577.84	1.00159						3577.84	0.84529
3579.77	0.99336						3579.77	1.00161						3579.77	0.84698
3581.69	0.98945						3581.69	1.00139						3581.69	0.85095
3583.62	0.98462						3583.62	1.00091						3583.62	0.85589
3585.55	0.97872						3585.55	1.00018						3585.55	0.85925
3587.48	0.97182						3587.48	0.99925						3587.48	0.86097
3589.41	0.96386						3589.41	0.99819						3589.41	0.86157
3591.34	0.95482						3591.34	0.99713						3591.34	0.86182
3593.27	0.94466						3593.27	0.99612						3593.27	0.86266
3595.2	0.93328						3595.2	0.99524						3595.2	0.8637
3597.12	0.92042						3597.12	0.99455						3597.12	0.86452
3599.05	0.9058						3599.05	0.99412						3599.05	0.86578
3600.98	0.88922						3600.98	0.99393						3600.98	0.86816
3602.91	0.87075						3602.91	0.9939						3602.91	0.87294
3604.84	0.85078						3604.84	0.99393						3604.84	0.87909
3606.77	0.82993						3606.77	0.99393						3606.77	0.8832
3608.7	0.80891						3608.7	0.9938						3608.7	0.88518
3610.63	0.78844						3610.63	0.99349						3610.63	0.886
3612.55	0.76933						3612.55	0.99298						3612.55	0.88742
3614.48	0.75243						3614.48	0.99224						3614.48	0.8917
3616.41	0.7385						3616.41	0.9913						3616.41	0.89566
3618.34	0.72814						3618.34	0.99017						3618.34	0.89707
3620.27	0.72167						3620.27	0.98882						3620.27	0.89662
3622.2	0.71907						3622.2	0.98726						3622.2	0.89575
3624.13	0.71996						3624.13	0.98548						3624.13	0.8951
3626.06	0.72359						3626.06	0.98346						3626.06	0.89403
3627.98	0.72898						3627.98	0.98123						3627.98	0.89236
3629.91	0.73503						3629.91	0.97882						3629.91	0.89033
3631.84	0.7407						3631.84	0.97623						3631.84	0.88901
3633.77	0.74516						3633.77	0.97349						3633.77	0.89322
3635.7	0.74774						3635.7	0.97065						3635.7	0.90196
3637.63	0.748						3637.63	0.96779						3637.63	0.90725
3639.56	0.74572						3639.56	0.96502						3639.56	0.9093
3641.49	0.74104						3641.49	0.96237						3641.49	0.91221
3643.41	0.73436						3643.41	0.95986						3643.41	0.91756
3645.34	0.72619						3645.34	0.95753						3645.34	0.92326
3647.27	0.71702						3647.27	0.95544						3647.27	0.92533
3649.2	0.70729						3649.2	0.95368						3649.2	0.92452
3651.13	0.69736						3651.13	0.95224						3651.13	0.92185
3653.06	0.68751						3653.06	0.95107						3653.06	0.91838
3654.99	0.67798						3654.99	0.95008						3654.99	0.91658
3656.92	0.66885						3656.92	0.94916						3656.92	0.91513
3658.84	0.66007						3658.84	0.94825						3658.84	0.91336
3660.77	0.6515						3660.77	0.94731						3660.77	0.91533
3662.7	0.64304						3662.7	0.94627						3662.7	0.92143
3664.63	0.63454						3664.63	0.94483						3664.63	0.93009
3666.56	0.62583						3666.56	0.94286						3666.56	0.93664
3668.49	0.61683						3668.49	0.94054						3668.49	0.93752
3670.42	0.60762						3670.42	0.93804						3670.42	0.93643
3672.35	0.59836						3672.35	0.93539						3672.35	0.93591
3674.27	0.58923						3674.27	0.93259						3674.27	0.93723
3676.2	0.58045						3676.2	0.92969						3676.2	0.93926
3678.13	0.57231						3678.13	0.92683						3678.13	0.9393
3680.06	0.56508						3680.06	0.92415						3680.06	0.93681
3681.99	0.55894						3681.99	0.92176						3681.99	0.93294
3683.92	0.55406						3683.92	0.91972						3683.92	0.92983
3685.85	0.55046						3685.85	0.91794						3685.85	0.92921
3687.78	0.54801						3687.78	0.91624						3687.78	0.92936
3689.7	0.54652						3689.7	0.91468						3689.7	0.92955
3691.63	0.54575						3691.63	0.91339						3691.63	0.93053
3693.56	0.5455						3693.56	0.91225						3693.56	0.92958
3695.49	0.54559						3695.49	0.91103						3695.49	0.9283
3697.42	0.54583						3697.42	0.90963						3697.42	0.9292
3699.35	0.5461						3699.35	0.90808						3699.35	0.92928
3701.28	0.54627						3701.28	0.90645						3701.28	0.92838
3703.21	0.54623						3703.21	0.90471						3703.21	0.92893
3705.13	0.54588						3705.13	0.90278						3705.13	0.93236
3707.06	0.54501						3707.06	0.90052						3707.06	0.93585
3708.99	0.5431						3708.99	0.90095						3708.99	0.93736
3710.92	0.53967						3710.92	0.89835						3710.92	0.93842
3712.85	0.53437						3712.85	0.8959						3712.85	0.93865
3714.78	0.52645						3714.78	0.89372						3714.78	0.93737
3716.71	0.51556						3716.71	0.89185						3716.71	0.93569
3718.64	0.50173						3718.64	0.89028						3718.64	0.93516
3720.56	0.48531						3720.56	0.88893						3720.56	0.93654
3722.49	0.46705						3722.49	0.88769						3722.49	0.93855
3724.42	0.44804						3724.42	0.88649						3724.42	0.94021
3726.35	0.42952						3726.35	0.88524						3726.35	0.9426
3728.28	0.41253						3728.28	0.88394						3728.28	0.94591
3730.21	0.39794						3730.21	0.88257						3730.21	0.94843
3732.14	0.3864						3732.14	0.88116						3732.14	0.949
3734.07	0.37836						3734.07	0.87975						3734.07	0.94958
3735.99	0.37388						3735.99	0.87838						3735.99	0.95416
3737.92	0.37245						3737.92	0.87707						3737.92	0.96002
3739.85	0.37326						3739.85	0.87582						3739.85	0.96307
3741.78	0.37552						3741.78	0.87459						3741.78	0.96328
3743.71	0.37836						3743.71	0.87332						3743.71	0.96188
3745.64	0.38077						3745.64	0.87195						3745.64	0.95947
3747.57	0.38255						3747.57	0.8704						3747.57	0.95648
3749.5	0.38372						3749.5	0.86867						3749.5	0.95472
3751.42	0.38447						3751.42	0.86679						3751.42	0.954
3753.35	0.38508						3753.35	0.86487						3753.35	0.95123
3755.28	0.38584						3755.28	0.86306						3755.28	0.94691
3757.21	0.38692						3757.21	0.86146						3757.21	0.94269
3759.14	0.3884						3759.14	0.86012						3759.14	0.93929
3761.07	0.39036						3761.07	0.85902						3761.07	0.93616
3763	0.39291						3763	0.85809						3763	0.93277
3764.93	0.39607						3764.93	0.85724						3764.93	0.93251
3766.85	0.39969						3766.85	0.85642						3766.85	0.93527
3768.78	0.40341						3768.78	0.85564						3768.78	0.93596
3770.71	0.40686						3770.71	0.85488						3770.71	0.93466
3772.64	0.40976						3772.64	0.85415						3772.64	0.93399
3774.57	0.412						3774.57	0.85345						3774.57	0.93422
3776.5	0.41367						3776.5	0.85276						3776.5	0.93351
3778.43	0.41494						3778.43	0.85206						3778.43	0.93108
3780.36	0.41586						3780.36	0.85132						3780.36	0.92918
3782.28	0.41647						3782.28	0.85052						3782.28	0.92879
3784.21	0.41679						3784.21	0.84964						3784.21	0.92957
3786.14	0.41682						3786.14	0.84866						3786.14	0.93284
3788.07	0.41659						3788.07	0.84757						3788.07	0.93642
3790	0.41622						3790	0.84636						3790	0.93809
3791.93	0.41582						3791.93	0.84503						3791.93	0.94044
3793.86	0.41541						3793.86	0.84355						3793.86	0.94388
3795.79	0.41491						3795.79	0.84192						3795.79	0.94585
3797.71	0.41425						3797.71	0.84014						3797.71	0.94509
3799.64	0.41339						3799.64	0.83823						3799.64	0.94389
3801.57	0.41216						3801.57	0.83621						3801.57	0.94397
3803.5	0.41043						3803.5	0.83409						3803.5	0.9435
3805.43	0.40817						3805.43	0.83187						3805.43	0.94367
3807.36	0.40546						3807.36	0.83056						3807.36	0.94503
3809.29	0.40238						3809.29	0.82918						3809.29	0.94488
3811.22	0.39911						3811.22	0.82648						3811.22	0.94415
3813.14	0.39595						3813.14	0.82525						3813.14	0.94371
3815.07	0.39315						3815.07	0.82137						3815.07	0.94366
3817	0.39091						3817	0.81846						3817	0.94514
3818.93	0.38937						3818.93	0.81674						3818.93	0.94605
3820.86	0.38867						3820.86	0.81516						3820.86	0.94571
3822.79	0.38871						3822.79	0.81364						3822.79	0.9473
3824.72	0.38902						3824.72	0.81213						3824.72	0.94951
3826.65	0.38904						3826.65	0.81072						3826.65	0.94986
3828.57	0.38869						3828.57	0.80952						3828.57	0.94955
3830.5	0.38835						3830.5	0.80856						3830.5	0.94943
3832.43	0.38859						3832.43	0.80695						3832.43	0.9486
3834.36	0.39004						3834.36	0.80576						3834.36	0.94623
3836.29	0.39327						3836.29	0.80395						3836.29	0.94537
3838.22	0.39856						3838.22	0.80456						3838.22	0.94922
3840.15	0.40597						3840.15	0.80576						3840.15	0.95359
3842.08	0.41562						3842.08	0.80662						3842.08	0.95483
3844	0.4275						3844	0.80714						3844	0.95315
3845.93	0.44129						3845.93	0.80723						3845.93	0.94966
3847.86	0.45638						3847.86	0.80872						3847.86	0.94695
3849.79	0.472						3849.79	0.80984						3849.79	0.94626
3851.72	0.48725						3851.72	0.80998						3851.72	0.9466
3853.65	0.50107						3853.65	0.81189						3853.65	0.94883
3855.58	0.51252						3855.58	0.81639						3855.58	0.95297
3857.51	0.52113						3857.51	0.81996						3857.51	0.95636
3859.43	0.52704						3859.43	0.82235						3859.43	0.95805
3861.36	0.53073						3861.36	0.82358						3861.36	0.95677
3863.29	0.53287						3863.29	0.82379						3863.29	0.95305
3865.22	0.53411						3865.22	0.82309						3865.22	0.95063
3867.15	0.53494						3867.15	0.82186						3867.15	0.95209
3869.08	0.53563						3869.08	0.82074						3869.08	0.95779
3871.01	0.5364						3871.01	0.82017						3871.01	0.96237
3872.94	0.53734						3872.94	0.82031						3872.94	0.96153
3874.86	0.53822						3874.86	0.8212						3874.86	0.95878
3876.79	0.53843						3876.79	0.82285						3876.79	0.95794
3878.72	0.53738						3878.72	0.82529						3878.72	0.95908
3880.65	0.53519						3880.65	0.82844						3880.65	0.95948
3882.58	0.53262						3882.58	0.83222						3882.58	0.95834
3884.51	0.53059						3884.51	0.83645						3884.51	0.95878
3886.44	0.53003						3886.44	0.84064						3886.44	0.96211
3888.37	0.5315						3888.37	0.8445						3888.37	0.96669
3890.29	0.53522						3890.29	0.84811						3890.29	0.97115
3892.22	0.54156						3892.22	0.85166						3892.22	0.97335
3894.15	0.5508						3894.15	0.85508						3894.15	0.97382
3896.08	0.56277						3896.08	0.85822						3896.08	0.97447
3898.01	0.57711						3898.01	0.86102						3898.01	0.97454
3899.94	0.59335						3899.94	0.86365						3899.94	0.97411
3901.87	0.61071						3901.87	0.86647						3901.87	0.97439
3903.8	0.62818						3903.8	0.86956						3903.8	0.9742
3905.72	0.64457						3905.72	0.87276						3905.72	0.97371
3907.65	0.65868						3907.65	0.87597						3907.65	0.97386
3909.58	0.67014						3909.58	0.87898						3909.58	0.97354
3911.51	0.67972						3911.51	0.88155						3911.51	0.97217
3913.44	0.6883						3913.44	0.88388						3913.44	0.97123
3915.37	0.69624						3915.37	0.88631						3915.37	0.97265
3917.3	0.70359						3917.3	0.88885						3917.3	0.9769
3919.23	0.7102						3919.23	0.89141						3919.23	0.98228
3921.15	0.71613						3921.15	0.89383						3921.15	0.98619
3923.08	0.72162						3923.08	0.89613						3923.08	0.98724
3925.01	0.72711						3925.01	0.89831						3925.01	0.98671
3926.94	0.73271						3926.94	0.90037						3926.94	0.98632
3928.87	0.73853						3928.87	0.90267						3928.87	0.98648
3930.8	0.74459						3930.8	0.90529						3930.8	0.98695
3932.73	0.75068						3932.73	0.90779						3932.73	0.98836
3934.66	0.75673						3934.66	0.90986						3934.66	0.99045
3936.58	0.76282						3936.58	0.91183						3936.58	0.99199
3938.51	0.76908						3938.51	0.91398						3938.51	0.99318
3940.44	0.77615						3940.44	0.91627						3940.44	0.99457
3942.37	0.78415						3942.37	0.91867						3942.37	0.99548
3944.3	0.79251						3944.3	0.92117						3944.3	0.99604
3946.23	0.80114						3946.23	0.9236						3946.23	0.99755
3948.16	0.81018						3948.16	0.92572						3948.16	0.99984
3950.09	0.81942						3950.09	0.9276						3950.09	1.00119
3952.01	0.8286						3952.01	0.92948						3952.01	1.00132
3953.94	0.83789						3953.94	0.93119						3953.94	1.00111
3955.87	0.84782						3955.87	0.93267						3955.87	1.00128
3957.8	0.85845						3957.8	0.93406						3957.8	1.00223
3959.73	0.86911						3959.73	0.93548						3959.73	1.0036
3961.66	0.87922						3961.66	0.93718						3961.66	1.00482
3963.59	0.89011						3963.59	0.9392						3963.59	1.00637
3965.52	0.90228						3965.52	0.94174						3965.52	1.00832
3967.44	0.91504						3967.44	0.94537						3967.44	1.00998
3969.37	0.92828						3969.37	0.94946						3969.37	1.01122
3971.3	0.94204						3971.3	0.95309						3971.3	1.01229
3973.23	0.95523						3973.23	0.95595						3973.23	1.01336
3975.16	0.967						3975.16	0.95821						3975.16	1.01461
3977.09	0.97774						3977.09	0.96029						3977.09	1.01609
3979.02	0.9878						3979.02	0.9626						3979.02	1.01755
3980.95	0.99688						3980.95	0.96529						3980.95	1.01877
3982.87	0.99727						3982.87	0.96838						3982.87	1.01877
3984.8	0.99766						3984.8	0.97162						3984.8	1.01877
3986.73	0.99805						3986.73	0.97162						3986.73	1.01877
3988.66	0.99844						3988.66	0.97162						3988.66	1.01877
3990.59	0.99883						3990.59	0.97162						3990.59	1.01877
3992.52	0.99922						3992.52	0.97162						3992.52	1.01877
3994.45	0.99961						3994.45	0.97162						3994.45	1.01877
3996.38	1						3996.38	0.97162						3996.38	1.01877
